# Supplementary material for: Modulation of volatile compound metabolome and transcriptome in grape berries exposed to sunlight under dry-hot climate
Source: BMC Plant Biol. 2020 Feb 4;20:59. doi: 10.1186/s12870-020-2268-y (PMC7001266; doi:10.1186/s12870-020-2268-y)
Supplement: Supplementary file 2 — Additional file 2: Table S1. Total soluble solids and titratable acidity of grape berries during development. [file 12870_2020_2268_MOESM2_ESM.xlsx]

## Sheet: Common
Table S1. Total soluble solids and titratable acidity of grape berries during development
Parameter	Development stage	Control	HLR-V	LM-V	LR-PS	LR-V
Total soluble solids (oBrix)	E-L 31	4.07 ± 0.21b			4.6 ± 0.01a
	E-L 36	16.87 ± 0.06b	17.77 ± 0.06b	18.73 ± 0.10a	16.87 ± 0.06b	17.07 ± 0.06b
	E-L 37	20.03 ± 0.06c	21.17 ± 0.06a	20.13 ± 0.06c	20.67 ± 0.06b	19.37 ± 0.06d
	E-L 38	26.20 ± 0.61a	25.47 ± 0.06b	26.00 ± 0.26ab	24.50 ± 0.10c	25.80 ± 0.10ab
Titratable acidity (g/L)	E-L 31	31.85 ± 0.60a			32.91 ± 0.01a
	E-L 36	15.58 ± 0.20a	11.68 ± 0.31e	14.21 ± 0.02b	13.77 ± 0.01c	13.31 ± 0.02d
	E-L 37	10.27 ± 0.01a	8.94 ± 0.03b	5.05 ± 0.56d	9.21 ± 0.06b	6.86 ± 0.06c
	E-L 38	4.73 ± 0.19a	4.69 ± 0.41a	4.46 ± 0.09a	5.07 ± 0.50a	4.27 ± 0.15a
