# Supplementary material for: Modulation of volatile compound metabolome and transcriptome in grape berries exposed to sunlight under dry-hot climate
Source: BMC Plant Biol. 2020 Feb 4;20:59. doi: 10.1186/s12870-020-2268-y (PMC7001266; doi:10.1186/s12870-020-2268-y)
Supplement: Supplementary file 3 — Additional file 3: Table S2. Concentrations (μg/kg, mean ± SD, n = 6) of detected volatole compounds in harvested grape berries. [file 12870_2020_2268_MOESM3_ESM.xlsx]

## Sheet: Sheet2
Table S2 Concentrations (μg/kg, mean ± SD, n=6) of detected volatole compounds in harvested grape berries.
Compound	Control	HLR-V	LM-V	LR-PS	LR-V
Bezenoids
Benzaldehyde	10.68±1.39b	4.85±0.8cd	13.53±1.4a	5.54±0.48c	13.89±0.46a
Benzenacetaldehyde	2.62±0.18abc	3.11±0.98a	2.86±0.36ab	2.61±0.16abc	1.95±0.06c
Benzyl alcohol	405.3±43.89a	190.03±40.27c	191.27±10.82c	268.36±14.06b	254.25±5.83b
2-Phenylenthanol	234.29±29.24a	157.83±58.69a	207.53±59.3a	163.18±6.96a	147.58±3.33a
4-Methyl phenol	1.99±0.06a	1.49±0.04c	1.33±0.05d	1.73±0.07b	1.48±0.01c
Phenol	17.86±1.87a	3.63±0.15d	9.89±0.83b	4.53±0.29cd	9.17±0.21b
Phenol,4-ethyl-	1.21±0.07ab	0.89±0.05d	1.06±0.12bcd	0.94±0.04cd	1.37±0a
4-Methyl-1-pentanol	17.41±1.22d	16.72±4d	21.97±2.16bc	21.94±2.08bc	29.08±0.62a
Styrene	1.31±0.14c	0.75±0.13c	6.07±2.1a	0.73±0.16c	3.06±0.21b
Ethyl benzoate	0.29±0.01a	0.25±0b	0.28±0.01ab	0.25±0.01b	0.26±0b
Monoterpenes
α-Terpineol	9.53±0.53a	2.15±0.44c	0.99±0.09d	2.79±0.19bc	2.55±0.09bc
Eucalyptol	0.03±0.01a	0.01±0bc	0.01±0.01bc	0.01±0b	0.02±0b
Camphor	0.08±0.01c	0.02±0.01c	0.48±0.14a	0.08±0.01c	0.22±0.08b
4-Terpineol	1.83±0.23a	0.02±0.01b	0	0	0.01±0.01b
Menthol	0.8±0.24ab	0.52±0.07bc	0.84±0.18a	0.71±0.21ab	0.88±0.13a
Borneol	1.33±0.25a	0.4±0.06d	0±0e	0.67±0.08bc	0.05±0.04e
Terpinolene	0.35±0.01a	0.28±0.01c	0.28±0.01bc	0.28±0.01c	0.29±0.01bc
γ-Terpinene	0.51±0.05a	0.31±0.01b	0.3±0.01b	0.3±0.01b	0.33±0.03b
α-Cubebene	0.26±0.01a	0.26±0b	0	0	0
Limonene	0.2±0.03a	0.08±0.02cd	0.12±0.04b	0.07±0.02cd	0.08±0.01bcd
Cis-furan linalool oxide	23.5±1.23a	11.89±0.47de	13.99±2.43cd	15.47±0.67bc	11.1±0.37e
Trans-furan linalool oxide	32.5±2.26a	11.76±0.42cd	11.37±0.93d	13.77±0.58bc	11.15±0.02d
Linalool	0.34±0.05cd	0.26±0.03cde	4.19±0.09a	0.39±0.18c	3.84±0.04b
Hotrienol	0.03±0b	0.02±0b	0.15±0.01a	0.01±0cd	0.15±0.01a
Neral	38.56±1.73bc	50.43±2.39a	39.96±0.99b	50.92±2.64a	34.82±0.17c
β-Citronellol	0.6±0.06c	0.66±0.18c	1.49±0.18a	0.79±0.07c	0.83±0.09bc
Nerol	18.63±3.21e	12.18±1.57f	28.17±2.12b	25.17±0.83cd	32.96±0.32a
Geraniol	39.47±3.59bc	36.02±1.74c	21.46±0.77d	42.15±1.42ab	14.02±0.24e
γ-Geraniol	15.35±0.53c	18.23±1.59ab	19.15±0.96a	16.97±0.71bc	19.64±0.13a
Norisoprenoids
MHO	0.78±0.18cd	0.91±0.27c	2.5±0.61b	1.08±0.33c	3.2±0.28a
β_Cyclocitral	2.4±0.18a	1.53±0.37b	1.06±0.16bc	1.01±0.15bc	1.28±0.07bc
(Z)-β-Damascenone	5.84±0.99a	2.9±0.46b	2.4±0.3b	2.87±0.25b	2.85±0.59b
(E)-β-Damascenone	48.01±10.55a	19.71±4.79b	7.46±1.28c	16.95±2.91bc	18.55±7.55bc
Geranylacetone	0.03±0.02b	0.03±0.01b	0.02±0b	0.03±0b	0.22±0.09a
β_Ionone	0.06±0.01a	0.05±0.02ab	0.02±0.01c	0.02±0c	0.03±0bc
C6 aldehydes
Hexanal	6798.55±899.99ab	4242.73±168.75cd	5030.7±979.87bcd	3535.17±725.41d	8568.88±481.67a
(E)-2-Hexenal	5883.12±252.68a	2394.95±274.83cd	3063.65±330.65bc	1571.44±415d	5385.35±710.72a
C6 alcohols
1-Hexanol	402.59±19.88e	440.56±135.21de	568.42±42.32c	783.07±104b	916.76±24.2a
(E)-3-Hexen-1-ol	77.58±6.38b	63.64±29.31b	33.32±9.58c	40.86±3.86c	177.47±11.3a
(Z)-3-Hexen-1-ol	217.26±14.77cd	133.74±15.41e	1096.81±66.34b	153.8±7.99de	1934.11±135.09a
(E)-2-Hexen-1-ol	656.88±59.28b	164.21±34.07d	679.57±102.43b	433.35±89.4c	1660.45±100.93a
C9 compounds
(E)-2-Nonenal	6.57±0.37a	5.62±0.18b	6.07±0.5ab	6.17±0.56ab	6.36±0.35ab
(E,Z)-2,6-Nonadienal	7.88±0.54ab	6.9±0.44bcd	7.65±1.39abc	8.38±1.22a	5.81±0.32d
C6-derived esters
Ethyl hexanoate	2.42±0.02a	2.36±0.02ab	1.46±0.09d	2.31±0.01bc	1.31±0.01e
Hexyl acetate	1.33±0.02a	1.2±0.01bc	0.99±0.03d	1.17±0.01c	1±0.02d
Cis-3-Hexenyl acetate	63.56±6.65c	31.42±7.47de	105.63±18.82b	16.53±3.39e	232.3±31.54a
Total bezenoids	692.97±74.76a	379.54±74.45b	455.79±63.91ab	469.8±18.63ab	462.08±9.17ab
Total monoterpenes	183.89±10.14a	145.48±3.55c	142.96±5.63c	170.54±2.9b	132.91±0.4c
Total norisoprenoids	57.12±11.46a	25.13±5.38b	13.47±1.07bc	21.97±2.76bc	26.14±8.53b
C6 aldehydes	12681.67±1092.11a	6637.67±327.42bc	8094.35±1206.04b	5106.61±1137.62c	13954.22±455.11a
C6 alcohols	1354.31±70.18d	802.15±183.66e	2378.12±206.5b	1411.08±71.79d	4688.79±268.63a
C9 compounds	14.45±0.88ab	12.53±0.58abc	13.72±1.73abc	14.55±1.76a	12.17±0.66bc
