# Supplementary material for: Modulation of volatile compound metabolome and transcriptome in grape berries exposed to sunlight under dry-hot climate
Source: BMC Plant Biol. 2020 Feb 4;20:59. doi: 10.1186/s12870-020-2268-y (PMC7001266; doi:10.1186/s12870-020-2268-y)
Supplement: Supplementary file 4 — Additional file 4: Table S3. Common differentially expressed genes between LR-V and LM-V. [file 12870_2020_2268_MOESM4_ESM.xlsx]

## Sheet: Common
Table S3. Common differentially expressed genes between LR-V and LM-V
E-L 36		E-L 37		E-L 38
Gene_ID	Annotation	Gene_ID	Annotation	Gene_ID	Annotation
VIT_200s0144g00290	hypothetical protein	VIT_200s0313g00060	hypothetical protein	VIT_210s0042g00880	stilbene synthase
VIT_219s0014g03750	hypothetical protein	VIT_204s0008g07330	hypothetical protein	VIT_203s0063g02250	sorbitol transporter
VIT_204s0008g07230	aspartic proteinase nepenthesin-2-like	VIT_213s0064g01840	hypothetical protein	VIT_212s0028g00920	glutathione S-transferase
VIT_218s0001g06090	UDP-glycosyltransferase	VIT_204s0044g00210	cinnamyl alcohol dehydrogenase-like protein	VIT_218s0001g03470	flavonol synthase
VIT_200s0187g00300	fumarylacetoacetase-like	VIT_205s0094g00360	Chitinase	VIT_204s0008g01580	HSP20
VIT_203s0091g00160	hypothetical protein	VIT_204s0008g06150	hypothetical protein	VIT_203s0091g00230	hypothetical protein
VIT_218s0001g14440	hypothetical protein	VIT_211s0052g01280	probable xyloglucan endotransglucosylase hydrolase protein 23	VIT_204s0008g01520	HSP20
VIT_212s0057g00120	hypothetical protein	VIT_216s0100g00380	CBF-like transcription factor	VIT_208s0007g05830	hypothetical protein
VIT_214s0006g02950	LOB domain-containing protein 41	VIT_218s0001g06020	hypothetical protein	VIT_215s0046g01560	hypothetical protein
VIT_212s0057g00170	hypothetical protein	VIT_205s0102g00450	calmodulin-like protein 5	VIT_202s0025g04880	cytochrome P450
VIT_212s0057g00100	hypothetical protein	VIT_207s0005g01140	hypothetical protein	VIT_205s0049g00780	hypothetical protein
VIT_212s0057g00140	hypothetical protein	VIT_212s0028g01180	nonspecific lipid-transfer protein	VIT_216s0100g00990	stilbene synthase
VIT_208s0007g04180	hypothetical protein	VIT_202s0025g04460	AP2/ERF	VIT_212s0134g00030	isoprene synthase
VIT_212s0057g00090	hypothetical protein	VIT_203s0017g01460	hypothetical protein	VIT_213s0019g00860	HSP20
VIT_200s0230g00090	hypothetical protein	VIT_219s0090g00600	hypothetical protein	VIT_204s0044g00020	catalase isozyme 1-like
VIT_213s0158g00090	hypothetical protein	VIT_213s0019g01130	hypothetical protein	VIT_212s0028g00320	chlorophyll a-b binding protein
VIT_211s0016g00690	hypothetical protein	VIT_211s0052g01260	probable xyloglucan endotransglucosylase hydrolase protein 23	VIT_202s0025g00260	probable polygalacturonase
VIT_212s0057g00060	hypothetical protein	VIT_200s0225g00230	tryptophan aminotransferase 1	VIT_201s0011g05110	ripening-related protein-like
VIT_219s0093g00550	9-cis-epoxycarotenoid dioxygenase	VIT_219s0138g00090	hypothetical protein	VIT_200s0324g00050	UDP-glycosyltransferase 85A1
VIT_212s0057g00080	hypothetical protein	VIT_211s0052g01180	probable xyloglucan endotransglucosylase hydrolase protein 23	VIT_213s0067g02560	hypothetical protein
VIT_212s0057g00070	hypothetical protein	VIT_211s0016g05840	hypothetical protein	VIT_216s0100g01020	stilbene synthase 2
VIT_209s0002g00550	GDSL esterase/lipase 1-like	VIT_210s0003g03810	protein TIFY 5A-like	VIT_216s0100g01170	stilbene synthase
VIT_210s0116g01650	5-adenylylsulfate reductase 3, chloroplastic-like isoform 1	VIT_214s0128g00200	basic 7S globulin-like	VIT_219s0090g01380	hypothetical protein
VIT_214s0128g00570	germin-like protein 7	VIT_211s0052g01300	probable xyloglucan endotransglucosylase hydrolase protein 23	VIT_211s0016g03830	pentatricopeptide repeat-containing protein
VIT_214s0128g00620	germin-like protein 5	VIT_201s0011g00830	nodulin-related protein 1	VIT_206s0004g05180	ribulose bisphosphate carboxylase oxygenase activase chloroplast
VIT_209s0002g06070	late embryogenesis-abundant protein	VIT_208s0007g08000	hypothetical protein	VIT_213s0067g00260	nematode-resistance protein
VIT_217s0000g09000	oleosin	VIT_203s0038g03430	expansin-like A2	VIT_214s0060g00720	ABC transporter family protein
VIT_207s0151g00640	vicilin-like antimicrobial peptides 2-1-like	VIT_218s0001g06170	hypothetical protein	VIT_210s0003g00090	auxin-repressed 12.5 kDa protein isoform 1
VIT_211s0016g03950	dehydration-responsive protein rd22	VIT_211s0016g04190	hypothetical protein	VIT_205s0020g04110	early light-inducible protein
VIT_205s0062g00810	hypothetical protein	VIT_209s0018g00240	WRKY40	VIT_202s0012g00170	beta-amylase 3, chloroplastic-like isoform 1
VIT_203s0038g04390	late embryogenesis abundant protein-like	VIT_205s0077g01470	COBRA-like protein 7	VIT_205s0102g00750	salt-tolerance protein
VIT_218s0001g01570	HSP20	VIT_200s0480g00040	polyphenol oxidase	VIT_204s0023g01480	flavin-containing monooxygenase YUCCA6-like
VIT_217s0000g01820	malate synthase	VIT_205s0077g01580	pathogenesis-related protein 10	VIT_208s0007g00840	ribulose bisphosphate carboxylase/oxygenase activase 1, chloroplastic-like
VIT_214s0108g00520	nonspecific lipid-transfer protein	VIT_205s0077g01570	pathogenesis-related protein 10	VIT_213s0019g02930	HSP20
VIT_200s0908g00010	late embryogenesis-abundant protein	VIT_200s0480g00030	polyphenol oxidase	VIT_217s0000g00830	bidirectional sugar transporter SWEET10
VIT_208s0007g06430	seed maturation protein lea 4	VIT_205s0077g01560	pathogenesis-related protein 10	VIT_210s0003g03830	glycolate oxidase
VIT_204s0008g01610	HSP20	VIT_206s0004g02010	hypothetical protein	VIT_207s0005g02710	hypothetical protein
VIT_208s0040g02140	hypothetical protein	VIT_213s0019g02190	hypothetical protein	VIT_213s0067g02181	wound-induced protein 1-like
VIT_203s0038g02710	hypothetical protein	VIT_218s0166g00250	hypothetical protein	VIT_204s0008g01490	HSP20
VIT_213s0019g04850	hypothetical protein	VIT_205s0077g01150	beta- -glucanase	VIT_218s0001g11520	cytochrome p450
VIT_212s0059g00480	hypothetical protein	VIT_215s0046g01570	acidic endochitinase	VIT_206s0004g05960	hypothetical protein
		VIT_205s0077g01540	pathogenesis-related protein 10	VIT_217s0000g03690	ribulose bisphosphate carboxylase
		VIT_211s0016g01580	hypothetical protein	VIT_204s0023g03130	histone H1
		VIT_206s0004g07550	hypothetical protein	VIT_213s0067g02300	hypothetical protein
		VIT_206s0061g00120	beta- -glucanase	VIT_218s0001g01060	hypothetical protein
		VIT_203s0088g00710	pathogenesis-related protein 1	VIT_208s0040g01370	hypothetical protein
		VIT_201s0011g01770	hypothetical protein	VIT_208s0007g08170	hypothetical protein
		VIT_215s0048g00290	hypothetical protein	VIT_200s0229g00050	zinc finger protein zat9-like
				VIT_218s0001g09400	cytochrome b5
				VIT_204s0008g04210	group 2 truncated hemoglobin yjbI
				VIT_211s0118g00570	hypothetical protein
				VIT_204s0023g01120	glycosyltransferase
				VIT_205s0020g05040	hypothetical protein
				VIT_208s0007g00130	HSP70
				VIT_213s0158g00090	hypothetical protein
				VIT_208s0040g01860	hypothetical protein
				VIT_209s0002g00420	hypothetical protein
				VIT_211s0016g02380	1-aminocyclopropane-1-carboxylate oxidase
				VIT_214s0083g01140	hypothetical protein
				VIT_214s0171g00320	kelch repeat-containing protein At3g27220
				VIT_204s0008g06930	hypothetical protein
				VIT_207s0129g00930	hypothetical protein
				VIT_201s0011g01160	haloacid dehalogenase-like hydrolase domain-containing protein
				VIT_214s0128g00570	germin-like protein 7
				VIT_201s0011g01170	hypothetical protein
				VIT_202s0025g00280	HSP90
				VIT_214s0128g00620	germin-like protein
				VIT_214s0060g01300	universal stress protein
				VIT_214s0108g00090	2-aminoethanethiol dioxygenase-like
				VIT_209s0002g09140	AP2/ERF
				VIT_211s0016g00690	hypothetical protein
				VIT_202s0025g02490	hypothetical protein
				VIT_208s0056g01300	2-aminoethanethiol dioxygenase
				VIT_209s0002g01320	auxin-binding protein ABP19a-like
				VIT_204s0023g03600	thiosulfate sulfurtransferase, chloroplastic
				VIT_212s0057g00180	hypothetical protein
				VIT_207s0005g00820	AP2/ERF
				VIT_212s0057g00070	hypothetical protein
				VIT_212s0057g00050	hypothetical protein
				VIT_203s0063g01760	hypothetical protein
				VIT_212s0057g00080	hypothetical protein
				VIT_212s0057g00100	hypothetical protein
				VIT_212s0057g00060	hypothetical protein
				VIT_200s0203g00020	hypothetical protein
				VIT_214s0006g02950	LOB domain-containing protein 41
				VIT_212s0057g00190	hypothetical protein
				VIT_212s0057g00150	hypothetical protein
				VIT_212s0057g00170	hypothetical protein
				VIT_212s0057g00090	hypothetical protein
				VIT_208s0007g04180	hypothetical protein
				VIT_212s0057g00140	hypothetical protein
				VIT_212s0057g00120	hypothetical protein
