# Supplementary material for: Modulation of volatile compound metabolome and transcriptome in grape berries exposed to sunlight under dry-hot climate
Source: BMC Plant Biol. 2020 Feb 4;20:59. doi: 10.1186/s12870-020-2268-y (PMC7001266; doi:10.1186/s12870-020-2268-y)
Supplement: Supplementary file 5 — Additional file 5: Table S4. KEGG enrichment analysis of differentially expressed genes specially induced by LR-V. [file 12870_2020_2268_MOESM5_ESM.xlsx]

## Sheet: LR-V
Table S4. KEGG enrichment analysis of differentially expressed genes specially induced by LR-V
KEGG_A_class	KEGG_B_class	Pathway	out (217)	All (10086)	Pvalue	Qvalue	Pathway ID	Genes	K_IDs
Metabolism	Energy metabolism	Carbon fixation in photosynthetic organisms	13	94	9.57607e-08	8.13903e-06	ko00710	VIT_208s0058g01000;VIT_200s0225g00130;VIT_214s0068g00680;VIT_204s0023g03010;VIT_203s0038g00670;VIT_217s0000g03690;VIT_216s0013g00330;VIT_213s0019g03350;VIT_205s0020g02310;VIT_202s0109g00080;VIT_201s0010g02460;VIT_204s0008g00180;VIT_211s0016g03210	K14455+K14272+K05298+K01623+K01623+K01602+K01601+K01100+K01006+K00855+K00134+K00029+K00029
Metabolism	Energy metabolism	Photosynthesis	13	99	1.7888e-07	8.13903e-06	ko00195	VIT_219s0015g01760;VIT_218s0001g02740;VIT_219s0027g00200;VIT_201s0137g00210;VIT_200s0207g00210;VIT_211s0103g00100;VIT_200s0275g00010;VIT_202s0012g01950;VIT_204s0023g00410;VIT_205s0020g03180;VIT_212s0035g00270;VIT_218s0001g00760;VIT_218s0164g00030	K08905+K03542+K03541+K02723+K02716+K02706+K02706+K02703+K02699+K02692+K02639+K02638+K02113
Metabolism	Energy metabolism	Photosynthesis - antenna proteins	6	23	6.87958e-06	0.000208681	ko00196	VIT_208s0007g02190;VIT_212s0057g00630;VIT_219s0014g00160;VIT_210s0003g02890;VIT_212s0028g00320;VIT_201s0010g03620	K08915+K08913+K08912+K08912+K08912+K08908
Metabolism	Biosynthesis of other secondary metabolites	Flavonoid biosynthesis	14	168	1.50913e-05	0.000343326	ko00941	VIT_206s0009g02830;VIT_206s0009g03000;VIT_206s0009g02805;VIT_206s0009g02970;VIT_206s0009g02840;VIT_206s0009g02810;VIT_206s0009g03010;VIT_206s0009g02880;VIT_208s0007g01930;VIT_202s0012g00400;VIT_202s0025g04720;VIT_207s0031g00350;VIT_201s0010g03510;VIT_204s0023g03370	K13083+K13083+K13083+K13083+K13083+K13083+K13083+K13083+K13065+K05278+K05277+K00588+K00588+K00475
Metabolism	Global and Overview	Carbon metabolism	19	353	0.000215686	0.00392549	ko01200	VIT_208s0058g01000;VIT_200s0225g00130;VIT_214s0068g00680;VIT_200s0698g00010;VIT_217s0000g01820;VIT_212s0059g02350;VIT_204s0023g03010;VIT_203s0038g00670;VIT_217s0000g03690;VIT_216s0013g00330;VIT_213s0019g03350;VIT_205s0020g02310;VIT_202s0109g00080;VIT_204s0008g00520;VIT_200s0304g00040;VIT_201s0010g02460;VIT_218s0122g01480;VIT_204s0008g00180;VIT_211s0016g03210	K14455+K14272+K05298+K03781+K01638+K01637+K01623+K01623+K01602+K01601+K01100+K01006+K00855+K00850+K00235+K00134+K00030+K00029+K00029
Metabolism	Biosynthesis of other secondary metabolites	Flavone and flavonol biosynthesis	8	82	0.000366519	0.00555887	ko00944	VIT_206s0009g02830;VIT_206s0009g03000;VIT_206s0009g02805;VIT_206s0009g02970;VIT_206s0009g02840;VIT_206s0009g02810;VIT_206s0009g03010;VIT_206s0009g02880	K13083+K13083+K13083+K13083+K13083+K13083+K13083+K13083
Metabolism	Biosynthesis of other secondary metabolites	Stilbenoid, diarylheptanoid and gingerol biosynthesis	16	285	0.000431155	0.00560502	ko00945	VIT_210s0003g00470;VIT_216s0100g01070;VIT_216s0100g01000;VIT_216s0100g00940;VIT_216s0100g00860;VIT_208s0007g01930;VIT_207s0031g00350;VIT_201s0010g03510;VIT_218s0001g11420;VIT_218s0001g11430;VIT_218s0001g11470;VIT_218s0001g11500;VIT_216s0039g00920;VIT_215s0048g01490;VIT_218s0001g11520;VIT_203s0097g00460	K16040+K13232+K13232+K13232+K13232+K13065+K00588+K00588+K00517+K00517+K00517+K00517+K00517+K00517+K00517+K00517
Metabolism	Carbohydrate metabolism	Fructose and mannose metabolism	8	96	0.00105493	0.0119998	ko00051	VIT_204s0023g03010;VIT_203s0038g00670;VIT_204s0008g00520;VIT_208s0058g00650;VIT_202s0012g02440;VIT_218s0001g15410;VIT_204s0044g01120;VIT_204s0044g01110	K01623+K01623+K00850+K00011+K00001+K00001+K00001+K00001
Metabolism	Amino acid metabolism	Tyrosine metabolism	8	100	0.00137598	0.0139127	ko00350	VIT_208s0058g01000;VIT_212s0035g02100;VIT_212s0028g00710;VIT_200s1682g00010;VIT_202s0012g02440;VIT_218s0001g15410;VIT_204s0044g01120;VIT_204s0044g01110	K14455+K01800+K00457+K00276+K00001+K00001+K00001+K00001
Metabolism	Global and Overview	Degradation of aromatic compounds	4	29	0.0032451	0.0295304	ko01220	VIT_202s0012g02440;VIT_218s0001g15410;VIT_204s0044g01120;VIT_204s0044g01110	K00001+K00001+K00001+K00001
Metabolism	Amino acid metabolism	Phenylalanine metabolism	6	90	0.0128782	0.106538	ko00360	VIT_208s0058g01000;VIT_206s0004g02620;VIT_207s0031g00350;VIT_201s0010g03510;VIT_212s0028g00710;VIT_200s1682g00010	K14455+K10775+K00588+K00588+K00457+K00276
Environmental Information Processing	Signal transduction	Plant hormone signal transduction	27	822	0.0176141	0.126555	ko04075	VIT_218s0001g07700;VIT_211s0052g01190;VIT_202s0025g01390;VIT_210s0003g01335;VIT_208s0058g00470;VIT_205s0077g01550;VIT_213s0084g00130;VIT_213s0019g01180;VIT_217s0000g04920;VIT_211s0016g00500;VIT_216s0098g01150;VIT_211s0016g03540;VIT_205s0020g01070;VIT_208s0007g03420;VIT_207s0031g02670;VIT_208s0007g06160;VIT_208s0007g02030;VIT_201s0146g00480;VIT_209s0002g00890;VIT_203s0088g00690;VIT_203s0088g00910;…	K14510+K14504+K14497+K14496+K14496+K14496+K14493+K14489+K14489+K14488+K14488+K14484+K14484+K14432+K14431+K14431+K13946+K13464+K13464+K13449+K13449+K13449+K13449+K13449+K13422+K12126+K12126
Metabolism	Carbohydrate metabolism	Glyoxylate and dicarboxylate metabolism	6	97	0.0180792	0.126555	ko00630	VIT_200s0225g00130;VIT_200s0698g00010;VIT_217s0000g01820;VIT_212s0059g02350;VIT_217s0000g03690;VIT_216s0013g00330	K14272+K03781+K01638+K01637+K01602+K01601
Metabolism	Metabolism of terpenoids and polyketides	Limonene and pinene degradation	8	168	0.0286554	0.18626	ko00903	VIT_218s0001g11420;VIT_218s0001g11430;VIT_218s0001g11470;VIT_218s0001g11500;VIT_216s0039g00920;VIT_215s0048g01490;VIT_218s0001g11520;VIT_203s0097g00460	K00517+K00517+K00517+K00517+K00517+K00517+K00517+K00517
Metabolism	Lipid metabolism	Glycerolipid metabolism	6	114	0.0362809	0.196208	ko00561	VIT_208s0007g01940;VIT_208s0058g00650;VIT_202s0012g02440;VIT_218s0001g15410;VIT_204s0044g01120;VIT_204s0044g01110	K06119+K00011+K00001+K00001+K00001+K00001
Metabolism	Carbohydrate metabolism	Glycolysis / Gluconeogenesis	8	177	0.0373507	0.196208	ko00010	VIT_204s0023g03010;VIT_203s0038g00670;VIT_204s0008g00520;VIT_201s0010g02460;VIT_202s0012g02440;VIT_218s0001g15410;VIT_204s0044g01120;VIT_204s0044g01110	K01623+K01623+K00850+K00134+K00001+K00001+K00001+K00001
Metabolism	Metabolism of cofactors and vitamins	Porphyrin and chlorophyll metabolism	4	59	0.0378213	0.196208	ko00860	VIT_204s0008g07020;VIT_217s0000g06280;VIT_208s0040g00390;VIT_208s0007g08540	K13071+K10960+K04035+K03403
Metabolism	Lipid metabolism	Fatty acid biosynthesis	4	60	0.0398649	0.196208	ko00061	VIT_218s0001g09360;VIT_214s0006g00070;VIT_218s0001g15460;VIT_214s0128g00340	K11262+K03921+K03921+K00059
Metabolism	Amino acid metabolism	Alanine, aspartate and glutamate metabolism	5	88	0.0409665	0.196208	ko00250	VIT_208s0058g01000;VIT_200s0225g00130;VIT_217s0000g03720;VIT_205s0020g02770;VIT_208s0058g00930	K14455+K14272+K01955+K01953+K00827
Genetic Information Processing	Folding, sorting and degradation	Protein processing in endoplasmic reticulum	13	361	0.0480672	0.218706	ko04141	VIT_218s0001g01570;VIT_218s0001g01610;VIT_209s0002g06790;VIT_206s0004g05770;VIT_204s0008g01610;VIT_218s0089g01270;VIT_213s0019g03000;VIT_212s0035g01910;VIT_210s0116g00570;VIT_208s0105g00190;VIT_204s0043g00840;VIT_216s0050g01150;VIT_208s0007g00130	K13993+K13993+K13993+K13993+K13993+K13993+K13993+K13993+K12669+K09561+K09561+K04079+K03283
Human Diseases	Endocrine and metabolic diseases	AGE-RAGE signaling pathway in diabetic complications	3	40	0.0542187	0.234948	ko04933	VIT_206s0004g06660;VIT_213s0067g00890;VIT_207s0005g01450	K05857+K05857+K04371
Metabolism	Metabolism of other amino acids	Cyanoamino acid metabolism	6	130	0.0615253	0.241945	ko00460	VIT_218s0001g06120;VIT_213s0019g03060;VIT_218s0001g06090;VIT_200s0324g00050;VIT_206s0004g06480;VIT_217s0000g02680	K13030+K13030+K13030+K13030+K13029+K05350
Metabolism	Lipid metabolism	Fatty acid degradation	4	70	0.0636883	0.241945	ko00071	VIT_202s0012g02440;VIT_218s0001g15410;VIT_204s0044g01120;VIT_204s0044g01110	K00001+K00001+K00001+K00001
Metabolism	Metabolism of other amino acids	Glutathione metabolism	7	164	0.0638096	0.241945	ko00480	VIT_208s0040g00920;VIT_216s0039g00990;VIT_201s0026g01340;VIT_206s0004g03690;VIT_219s0015g02730;VIT_205s0049g01070;VIT_219s0093g00190	K00799+K00799+K00799+K00799+K00799+K00799+K00799
Metabolism	Carbohydrate metabolism	Pentose and glucuronate interconversions	8	206	0.0767918	0.279522	ko00040	VIT_201s0137g00240;VIT_217s0000g09810;VIT_201s0011g05390;VIT_208s0058g00650;VIT_202s0012g02440;VIT_218s0001g15410;VIT_204s0044g01120;VIT_204s0044g01110	K01728+K01728+K01051+K00011+K00001+K00001+K00001+K00001
Metabolism	Metabolism of terpenoids and polyketides	Monoterpenoid biosynthesis	3	50	0.0922843	0.322995	ko00902	VIT_206s0061g00670;VIT_215s0046g03570;VIT_200s0385g00025	K15095+K15095+K15086
Metabolism	Lipid metabolism	Biosynthesis of unsaturated fatty acids	3	52	0.100939	0.340203	ko01040	VIT_214s0006g00070;VIT_218s0001g15460;VIT_214s0128g00340	K03921+K03921+K00059
Metabolism	Lipid metabolism	alpha-Linolenic acid metabolism	5	121	0.119667	0.388919	ko00592	VIT_214s0083g00110;VIT_201s0011g03090;VIT_204s0023g02230;VIT_201s0011g05930;VIT_218s0041g02060	K10525+K10525+K08241+K08241+K05894
Metabolism	Biosynthesis of other secondary metabolites	Tropane, piperidine and pyridine alkaloid biosynthesis	3	63	0.153662	0.466107	ko00960	VIT_208s0058g01000;VIT_206s0004g05430;VIT_200s1682g00010	K14455+K08081+K00276
Metabolism	Carbohydrate metabolism	Pentose phosphate pathway	3	63	0.153662	0.466107	ko00030	VIT_204s0023g03010;VIT_203s0038g00670;VIT_204s0008g00520	K01623+K01623+K00850
Metabolism	Carbohydrate metabolism	Pyruvate metabolism	5	138	0.17647	0.518024	ko00620	VIT_218s0001g09360;VIT_217s0000g01820;VIT_205s0020g02310;VIT_204s0008g00180;VIT_211s0016g03210	K11262+K01638+K01006+K00029+K00029
Metabolism	Global and Overview	Fatty acid metabolism	4	104	0.185595	0.527786	ko01212	VIT_218s0001g09360;VIT_214s0006g00070;VIT_218s0001g15460;VIT_214s0128g00340	K11262+K03921+K03921+K00059
Metabolism	Metabolism of terpenoids and polyketides	Brassinosteroid biosynthesis	2	38	0.196658	0.5423	ko00905	VIT_200s0389g00040;VIT_213s0067g00660	K15639+K09588
Metabolism	Biosynthesis of other secondary metabolites	Phenylpropanoid biosynthesis	9	316	0.240905	0.642827	ko00940	VIT_208s0007g01930;VIT_205s0020g00600;VIT_206s0004g02620;VIT_217s0000g02680;VIT_207s0031g00350;VIT_201s0010g03510;VIT_200s0371g00100;VIT_204s0044g00210;VIT_200s0615g00030	K13065+K11188+K10775+K05350+K00588+K00588+K00083+K00083+K00083
Metabolism	Carbohydrate metabolism	Inositol phosphate metabolism	3	80	0.247241	0.642827	ko00562	VIT_206s0004g06660;VIT_213s0067g00890;VIT_218s0001g01380	K05857+K05857+K00010
Metabolism	Metabolism of other amino acids	Taurine and hypotaurine metabolism	1	14	0.262652	0.663927	ko00430	VIT_214s0108g00090	K10712
Metabolism	Global and Overview	Biosynthesis of amino acids	9	342	0.316095	0.755784	ko01230	VIT_208s0058g01000;VIT_200s0225g00130;VIT_204s0023g03010;VIT_203s0038g00670;VIT_204s0008g00520;VIT_208s0007g04990;VIT_208s0007g05000;VIT_201s0010g02460;VIT_218s0122g01480	K14455+K14272+K01623+K01623+K00850+K00789+K00789+K00134+K00030
Metabolism	Metabolism of cofactors and vitamins	Biotin metabolism	1	18	0.324181	0.755784	ko00780	VIT_214s0128g00340	K00059
Metabolism	Biosynthesis of other secondary metabolites	Isoquinoline alkaloid biosynthesis	2	54	0.324296	0.755784	ko00950	VIT_208s0058g01000;VIT_200s1682g00010	K14455+K00276
Metabolism	Amino acid metabolism	Arginine biosynthesis	2	55	0.332213	0.755784	ko00220	VIT_208s0058g01000;VIT_200s0225g00130	K14455+K14272
Metabolism	Amino acid metabolism	Glycine, serine and threonine metabolism	3	100	0.364865	0.809822	ko00260	VIT_200s0225g00130;VIT_208s0058g00930;VIT_200s1682g00010	K14272+K00827+K00276
Metabolism	Amino acid metabolism	Cysteine and methionine metabolism	4	149	0.399554	0.861372	ko00270	VIT_208s0058g01000;VIT_208s0058g00930;VIT_208s0007g04990;VIT_208s0007g05000	K14455+K00827+K00789+K00789
Metabolism	Metabolism of cofactors and vitamins	Riboflavin metabolism	1	24	0.407022	0.861372	ko00740	VIT_200s0253g00030	K00861
Genetic Information Processing	Folding, sorting and degradation	Proteasome	2	70	0.446604	0.903177	ko03050	VIT_206s0004g05180;VIT_200s0788g00010	K03064+K02726
Metabolism	Biosynthesis of other secondary metabolites	Isoflavonoid biosynthesis	2	71	0.453858	0.903177	ko00943	VIT_208s0032g00240;VIT_208s0007g07730	K13267+K13261
Metabolism	Metabolism of cofactors and vitamins	Thiamine metabolism	1	28	0.456551	0.903177	ko00730	VIT_210s0116g00530	K03146
Metabolism	Global and Overview	2-Oxocarboxylic acid metabolism	3	122	0.490408	0.949513	ko01210	VIT_208s0058g01000;VIT_200s0225g00130;VIT_218s0122g01480	K14455+K14272+K00030
Metabolism	Biosynthesis of other secondary metabolites	Indole alkaloid biosynthesis	1	33	0.51271	0.957148	ko00901	VIT_200s0253g00080	K08233
Metabolism	Amino acid metabolism	Arginine and proline metabolism	2	81	0.523264	0.957148	ko00330	VIT_208s0058g01000;VIT_218s0001g00950	K14455+K00472
Metabolism	Glycan biosynthesis and metabolism	Other glycan degradation	3	129	0.527873	0.957148	ko00511	VIT_201s0011g04540;VIT_209s0002g00580;VIT_218s0089g00940	K01206+K01206+K01206
Metabolism	Carbohydrate metabolism	Citrate cycle (TCA cycle)	2	83	0.536423	0.957148	ko00020	VIT_200s0304g00040;VIT_218s0122g01480	K00235+K00030
Metabolism	Lipid metabolism	Fatty acid elongation	1	37	0.553447	0.968533	ko00062	VIT_214s0006g02990	K15397
Metabolism	Energy metabolism	Sulfur metabolism	1	39	0.572526	0.973942	ko00920	VIT_210s0116g01650	K05907
Metabolism	Carbohydrate metabolism	Amino sugar and nucleotide sugar metabolism	5	240	0.592233	0.973942	ko00520	VIT_214s0066g02350;VIT_200s1290g00010;VIT_205s0094g00360;VIT_215s0046g01590;VIT_215s0046g01610	K13648+K01183+K01183+K01183+K01183
Environmental Information Processing	Signal transduction	Phosphatidylinositol signaling system	2	93	0.598421	0.973942	ko04070	VIT_206s0004g06660;VIT_213s0067g00890	K05857+K05857
Metabolism	Amino acid metabolism	Valine, leucine and isoleucine degradation	2	95	0.610051	0.973942	ko00280	VIT_208s0058g00930;VIT_200s2795g00010	K00827+K00020
Metabolism	Lipid metabolism	Cutin, suberine and wax biosynthesis	2	95	0.610051	0.973942	ko00073	VIT_201s0137g00410;VIT_206s0080g00090	K15402+K13407
Cellular Processes	Transport and catabolism	Phagosome	3	148	0.62132	0.97483	ko04145	VIT_208s0007g02360;VIT_208s0007g01630;VIT_201s0137g00330	K08488+K07375+K01365
Metabolism	Energy metabolism	Nitrogen metabolism	1	47	0.641061	0.988756	ko00910	VIT_208s0007g04800	K01674
Genetic Information Processing	Folding, sorting and degradation	SNARE interactions in vesicular transport	1	53	0.68518	0.999946	ko04130	VIT_208s0007g02360	K08488
Genetic Information Processing	Replication and repair	Base excision repair	1	54	0.691989	0.999946	ko03410	VIT_206s0080g00260	K10798
Metabolism	Glycan biosynthesis and metabolism	N-Glycan biosynthesis	1	56	0.705171	0.999946	ko00510	VIT_210s0116g00570	K12669
Metabolism	Carbohydrate metabolism	Galactose metabolism	2	115	0.712456	0.999946	ko00052	VIT_204s0008g00520;VIT_208s0058g00650	K00850+K00011
Organismal Systems	Environmental adaptation	Circadian rhythm - plant	2	119	0.73002	0.999946	ko04712	VIT_201s0011g03720;VIT_215s0021g02690	K12126+K12126
Metabolism	Carbohydrate metabolism	Propanoate metabolism	1	62	0.74144	0.999946	ko00640	VIT_218s0001g09360	K11262
Metabolism	Metabolism of cofactors and vitamins	Ubiquinone and other terpenoid-quinone biosynthesis	1	63	0.747037	0.999946	ko00130	VIT_212s0028g00710	K00457
Metabolism	Metabolism of other amino acids	beta-Alanine metabolism	1	72	0.792284	0.999946	ko00410	VIT_200s1682g00010	K00276
Metabolism	Amino acid metabolism	Tryptophan metabolism	1	78	0.817875	0.999946	ko00380	VIT_200s0698g00010	K03781
Genetic Information Processing	Replication and repair	Mismatch repair	1	78	0.817875	0.999946	ko03430	VIT_219s0014g05360	K07466
Metabolism	Amino acid metabolism	Phenylalanine, tyrosine and tryptophan biosynthesis	1	79	0.821824	0.999946	ko00400	VIT_208s0058g01000	K14455
Organismal Systems	Environmental adaptation	Plant-pathogen interaction	24	1303	0.82247	0.999946	ko04626	VIT_214s0006g02990;VIT_203s0088g00690;VIT_203s0088g00910;VIT_203s0088g00780;VIT_203s0088g00810;VIT_203s0097g00700;VIT_205s0020g04420;VIT_218s0001g03880;VIT_206s0080g00450;VIT_218s0001g10620;VIT_202s0025g00420;VIT_207s0005g01520;VIT_215s0046g02190;VIT_200s0258g00090;VIT_200s2588g00010;VIT_207s0005g03340;VIT_216s0039g01920;VIT_215s0046g00170;VIT_207s0005g01950;VIT_214s0108g01420;VIT_207s0005g01450;…	K15397+K13449+K13449+K13449+K13449+K13449+K13448+K13448+K13448+K13448+K13426+K13425+K13425+K13417+K13417+K09422+K09422+K09422+K09422+K05391+K04371+K04079+K02358+K01373
Human Diseases	Endocrine and metabolic diseases	Insulin resistance	1	81	0.829468	0.999946	ko04931	VIT_202s0025g01390	K14497
Genetic Information Processing	Replication and repair	DNA replication	1	87	0.850496	0.999946	ko03030	VIT_219s0014g05360	K07466
Metabolism	Glycan biosynthesis and metabolism	Glycosylphosphatidylinositol(GPI)-anchor biosynthesis	1	89	0.856915	0.999946	ko00563	VIT_205s0077g01970	K05283
Metabolism	Metabolism of terpenoids and polyketides	Terpenoid backbone biosynthesis	1	97	0.879962	0.999946	ko00900	VIT_217s0000g06280	K10960
Genetic Information Processing	Replication and repair	Homologous recombination	1	100	0.887617	0.999946	ko03440	VIT_219s0014g05360	K07466
Cellular Processes	Transport and catabolism	Peroxisome	1	112	0.913674	0.999946	ko04146	VIT_200s0698g00010	K03781
Genetic Information Processing	Folding, sorting and degradation	RNA degradation	2	190	0.918903	0.999946	ko03018	VIT_200s0173g00226;VIT_204s0008g00520	K04043+K00850
Genetic Information Processing	Folding, sorting and degradation	Ubiquitin mediated proteolysis	3	260	0.922179	0.999946	ko04120	VIT_206s0061g00710;VIT_208s0105g00190;VIT_204s0043g00840	K10144+K09561+K09561
Genetic Information Processing	Replication and repair	Nucleotide excision repair	1	121	0.929185	0.999946	ko03420	VIT_219s0014g05360	K07466
Metabolism	Lipid metabolism	Glycerophospholipid metabolism	1	137	0.950224	0.999946	ko00564	VIT_218s0157g00190	K14156
Metabolism	Energy metabolism	Oxidative phosphorylation	2	234	0.963634	0.999946	ko00190	VIT_218s0164g00030;VIT_200s0304g00040	K02113+K00235
Cellular Processes	Transport and catabolism	Endocytosis	1	158	0.968689	0.999946	ko04144	VIT_208s0007g00130	K03283
Environmental Information Processing	Membrane transport	ABC transporters	1	160	0.970043	0.999946	ko02010	VIT_209s0002g03560	K05681
Genetic Information Processing	Transcription	Spliceosome	2	267	0.980461	0.999946	ko03040	VIT_203s0017g01300;VIT_208s0007g00130	K12843+K03283
Metabolism	Carbohydrate metabolism	Starch and sucrose metabolism	3	410	0.993967	0.999946	ko00500	VIT_214s0066g02350;VIT_217s0000g02680;VIT_201s0011g05390	K13648+K05350+K01051
Metabolism	Nucleotide metabolism	Pyrimidine metabolism	3	432	0.995962	0.999946	ko00240	VIT_210s0116g00940;VIT_217s0000g03720;VIT_207s0005g01150	K03021+K01955+K01937
Genetic Information Processing	Transcription	RNA polymerase	1	303	0.998759	0.999946	ko03020	VIT_210s0116g00940	K03021
Genetic Information Processing	Translation	RNA transport	1	354	0.999606	0.999946	ko03013	VIT_215s0046g01560	K09291
Genetic Information Processing	Translation	Ribosome	1	361	0.999664	0.999946	ko03010	VIT_212s0059g01230	K02907
Metabolism	Nucleotide metabolism	Purine metabolism	1	442	0.999946	0.999946	ko00230	VIT_210s0116g00940	K03021
