# Supplementary material for: Modulation of volatile compound metabolome and transcriptome in grape berries exposed to sunlight under dry-hot climate
Source: BMC Plant Biol. 2020 Feb 4;20:59. doi: 10.1186/s12870-020-2268-y (PMC7001266; doi:10.1186/s12870-020-2268-y)
Supplement: Supplementary file 6 — Additional file 6: Table S5. KEGG enrichment analysis of differentially expressed genes specially induced by LM-V. [file 12870_2020_2268_MOESM6_ESM.xlsx]

## Sheet: LM-V
Table S5. KEGG enrichment analysis of differentially expressed genes specially induced by LM-V
KEGG_A_class	KEGG_B_class	Pathway	out (38)	All (10086)	Pvalue	Qvalue	Pathway ID	Genes	K_IDs
Metabolism	Biosynthesis of other secondary metabolites	Stilbenoid, diarylheptanoid and gingerol biosynthesis	5	285	0.00406626	0.0832575	ko00945	VIT_216s0100g00940;VIT_210s0042g00920;VIT_216s0100g00860;VIT_203s0017g00870;VIT_201s0010g03510	K13232+K13232+K13232+K13065+K00588
Metabolism	Amino acid metabolism	Phenylalanine metabolism	3	90	0.00462542	0.0832575	ko00360	VIT_200s2849g00010;VIT_219s0014g02190;VIT_201s0010g03510	K10775+K00815+K00588
Metabolism	Biosynthesis of other secondary metabolites	Isoquinoline alkaloid biosynthesis	2	54	0.0174876	0.177758	ko00950	VIT_219s0014g02190;VIT_200s0480g00030	K00815+K00422
Metabolism	Biosynthesis of other secondary metabolites	Tropane, piperidine and pyridine alkaloid biosynthesis	2	63	0.0233668	0.177758	ko00960	VIT_206s0004g05290;VIT_219s0014g02190	K08081+K00815
Genetic Information Processing	Replication and repair	Mismatch repair	2	78	0.0346877	0.177758	ko03430	VIT_219s0014g05360;VIT_219s0014g05370	K07466+K07466
Metabolism	Biosynthesis of other secondary metabolites	Flavone and flavonol biosynthesis	2	82	0.0380035	0.177758	ko00944	VIT_215s0048g02490;VIT_215s0048g02480	K05279+K05279
Genetic Information Processing	Replication and repair	DNA replication	2	87	0.0423124	0.177758	ko03030	VIT_219s0014g05360;VIT_219s0014g05370	K07466+K07466
Metabolism	Amino acid metabolism	Alanine, aspartate and glutamate metabolism	2	88	0.0431954	0.177758	ko00250	VIT_206s0004g06820;VIT_206s0004g06830	K01953+K01953
Metabolism	Lipid metabolism	Cutin, suberine and wax biosynthesis	2	95	0.0495672	0.177758	ko00073	VIT_202s0033g01070;VIT_209s0018g01490	K15400+K15400
Metabolism	Amino acid metabolism	Tyrosine metabolism	2	100	0.054315	0.177758	ko00350	VIT_219s0014g02190;VIT_200s0480g00030	K00815+K00422
Genetic Information Processing	Replication and repair	Homologous recombination	2	100	0.054315	0.177758	ko03440	VIT_219s0014g05360;VIT_219s0014g05370	K07466+K07466
Genetic Information Processing	Replication and repair	Nucleotide excision repair	2	121	0.0758708	0.210104	ko03420	VIT_219s0014g05360;VIT_219s0014g05370	K07466+K07466
Metabolism	Lipid metabolism	alpha-Linolenic acid metabolism	2	121	0.0758708	0.210104	ko00592	VIT_204s0023g02290;VIT_204s0023g02280	K08241+K08241
Metabolism	Biosynthesis of other secondary metabolites	Phenylpropanoid biosynthesis	3	316	0.11531	0.296511	ko00940	VIT_203s0017g00870;VIT_200s2849g00010;VIT_201s0010g03510	K13065+K10775+K00588
Metabolism	Biosynthesis of other secondary metabolites	Flavonoid biosynthesis	2	168	0.131571	0.31577	ko00941	VIT_203s0017g00870;VIT_201s0010g03510	K13065+K00588
Metabolism	Carbohydrate metabolism	Pentose and glucuronate interconversions	2	206	0.18164	0.408691	ko00040	VIT_217s0000g09810;VIT_216s0039g00260	K01728+K01728
Metabolism	Metabolism of cofactors and vitamins	Ubiquinone and other terpenoid-quinone biosynthesis	1	63	0.212225	0.425804	ko00130	VIT_219s0014g02190	K00815
Organismal Systems	Environmental adaptation	Plant-pathogen interaction	7	1303	0.212902	0.425804	ko04626	VIT_203s0088g00710;VIT_218s0122g00180;VIT_208s0056g00290;VIT_213s0064g01260;VIT_200s2341g00010;VIT_202s0025g00280;VIT_212s0134g00240	K13449+K13448+K13448+K13420+K04079+K04079+K02183
Metabolism	Biosynthesis of other secondary metabolites	Isoflavonoid biosynthesis	1	71	0.235812	0.446801	ko00943	VIT_208s0007g07730	K13261
Metabolism	Amino acid metabolism	Phenylalanine, tyrosine and tryptophan biosynthesis	1	79	0.25871	0.462699	ko00400	VIT_219s0014g02190	K00815
Metabolism	Carbohydrate metabolism	Citrate cycle (TCA cycle)	1	83	0.269908	0.462699	ko00020	VIT_218s0122g01470	K00030
Environmental Information Processing	Signal transduction	Phosphatidylinositol signaling system	1	93	0.297186	0.473511	ko04070	VIT_212s0134g00240	K02183
Metabolism	Amino acid metabolism	Valine, leucine and isoleucine degradation	1	95	0.302521	0.473511	ko00280	VIT_200s2081g00010	K00020
Metabolism	Global and Overview	2-Oxocarboxylic acid metabolism	1	122	0.370799	0.529086	ko01210	VIT_218s0122g01470	K00030
Metabolism	Global and Overview	Biosynthesis of amino acids	2	342	0.371032	0.529086	ko01230	VIT_219s0014g02190;VIT_218s0122g01470	K00815+K00030
Metabolism	Glycan biosynthesis and metabolism	Other glycan degradation	1	129	0.387411	0.529086	ko00511	VIT_209s0002g00580	K01206
Genetic Information Processing	Folding, sorting and degradation	Protein processing in endoplasmic reticulum	2	361	0.396814	0.529086	ko04141	VIT_200s2341g00010;VIT_202s0025g00280	K04079+K04079
Cellular Processes	Transport and catabolism	Phagosome	1	148	0.430375	0.536962	ko04145	VIT_217s0000g09770	K01365
Metabolism	Amino acid metabolism	Cysteine and methionine metabolism	1	149	0.432553	0.536962	ko00270	VIT_219s0014g02190	K00815
Metabolism	Carbohydrate metabolism	Ascorbate and aldarate metabolism	1	158	0.451794	0.542153	ko00053	VIT_218s0122g00370	K00423
Genetic Information Processing	Folding, sorting and degradation	RNA degradation	1	190	0.515197	0.598294	ko03018	VIT_206s0080g01090	K12581
Metabolism	Carbohydrate metabolism	Amino sugar and nucleotide sugar metabolism	1	240	0.600227	0.675256	ko00520	VIT_205s0029g00420	K08679
Metabolism	Global and Overview	Carbon metabolism	1	353	0.742395	0.78713	ko01200	VIT_218s0122g01470	K00030
Genetic Information Processing	Translation	RNA transport	1	354	0.743401	0.78713	ko03013	VIT_214s0060g00160	K14297
Metabolism	Carbohydrate metabolism	Starch and sucrose metabolism	1	410	0.794015	0.816701	ko00500	VIT_205s0029g00420	K08679
Environmental Information Processing	Signal transduction	Plant hormone signal transduction	2	822	0.827683	0.827683	ko04075	VIT_214s0030g02310;VIT_203s0088g00710	K14484+K13449
