# Supplementary material for: Modulation of volatile compound metabolome and transcriptome in grape berries exposed to sunlight under dry-hot climate
Source: BMC Plant Biol. 2020 Feb 4;20:59. doi: 10.1186/s12870-020-2268-y (PMC7001266; doi:10.1186/s12870-020-2268-y)
Supplement: Supplementary file 8 — Additional file 8: Table S7. Genes in each WGCNA module. [file 12870_2020_2268_MOESM8_ESM.xlsx]

## Sheet: Additional file 3 Table S3
Table S7. Genes in each WGCNA module
Gene_ID	moduleColor	KEGG Orthology	Blast nr
VIT_206s0004g01015	blue	-	gi|297746426|emb|CBI16482.3|/1.79196e-89/unnamed protein product [Vitis vinifera]
VIT_205s0020g05040	blue	-	gi|225432971|ref|XP_002284467.1|/1.04004e-45/PREDICTED: glu S.griseus protease inhibitor [Vitis vinifera]_x0001_gi|147823288|emb|CAN75276.1| hypothetical protein VITISV_043737 [Vitis vinifera]_x0001_gi|290578581|gb|ADD51185.1| protease inhibitor 2 [Vitis cinerea var. helleri x Vitis riparia]_x0001_gi|297737187|emb|CBI26388.3| unnamed protein product [Vitis vinifera]
VIT_213s0019g02930	blue	K13993|1|1e-91|268|vvi:100253085|HSP20 family protein	gi|296086129|emb|CBI31570.3|/2.13392e-110/unnamed protein product [Vitis vinifera]
VIT_213s0019g03000	blue	K13993|1|1e-91|268|vvi:100263355|HSP20 family protein	gi|296086132|emb|CBI31573.3|/1.26353e-65/unnamed protein product [Vitis vinifera]
VIT_209s0002g01320	blue	-	gi|297744316|emb|CBI37286.3|/8.32006e-28/unnamed protein product [Vitis vinifera]_x0001_gi|297744318|emb|CBI37288.3| unnamed protein product [Vitis vinifera]
VIT_208s0007g04000	blue	-	-
VIT_207s0005g00140	blue	K05770|1|6e-13|67.4|ppp:PHYPADRAFT_190625|benzodiazapine receptor	-
VIT_217s0000g01050	blue	K11165|1|2e-17|84.3|gmx:100795991|dehydrogenase/reductase SDR family member 7 [EC:1.1.-.-];K00071|2|3e-16|81.6|zma:100191884|corticosteroid 11-beta-dehydrogenase isozyme 2 [EC:1.1.1.-]	gi|297734451|emb|CBI15698.3|/0/unnamed protein product [Vitis vinifera]
VIT_219s0015g02730	blue	K00799|1|2e-103|303|gmx:547936|glutathione S-transferase [EC:2.5.1.18]	gi|359494423|ref|XP_003634776.1|/8.44944e-149/PREDICTED: probable glutathione S-transferase parC-like [Vitis vinifera]
VIT_216s0115g00170	blue	-	gi|297738144|emb|CBI27345.3|/2.55538e-60/unnamed protein product [Vitis vinifera]
VIT_218s0086g00410	blue	-	gi|225469000|ref|XP_002264949.1|/2.07205e-124/PREDICTED: auxin-binding protein ABP19a [Vitis vinifera]_x0001_gi|359479874|ref|XP_003632367.1| PREDICTED: auxin-binding protein ABP19a-like [Vitis vinifera]_x0001_gi|297744315|emb|CBI37285.3| unnamed protein product [Vitis vinifera]_x0001_gi|297744317|emb|CBI37287.3| unnamed protein product [Vitis vinifera]
VIT_204s0023g02480	blue	-	gi|57903611|gb|AAW58106.1|/2.32649e-38/dehydrin 1a [Vitis vinifera]_x0001_gi|297735092|emb|CBI17454.3| unnamed protein product [Vitis vinifera]_x0001_gi|381216393|gb|AFG16887.1| dehydrin 1 [Vitis vinifera]_x0001_gi|381216395|gb|AFG16888.1| dehydrin 1 [Vitis vinifera]_x0001_gi|381216397|gb|AFG16889.1| dehydrin 1 [Vitis vinifera]_x0001_gi|381216399|gb|AFG16890.1| dehydrin 1 [Vitis vinifera]_x0001_g…
VIT_200s0144g00290	blue	-	gi|296088124|emb|CBI35513.3|/1.46085e-18/unnamed protein product [Vitis vinifera]
VIT_200s2588g00010	blue	K13417|1|2e-56|195|aly:ARALYDRAFT_899604|somatic embryogenesis receptor kinase 4 [EC:2.7.10.1 2.7.11.1];K13416|3|7e-55|191|ath:AT4G33430|brassinosteroid insensitive 1-associated receptor kinase 1 [EC:2.7.10.1 2.7.11.1];K04733|5|2e-53|180|smo:SELMODRAFT_33807|interleukin-1 receptor-associated kinase 4 [EC:2.7.11.1]	gi|297742819|emb|CBI35573.3|/3.45177e-79/unnamed protein product [Vitis vinifera]
VIT_207s0151g00840	blue	K10779|1|1e-11|68.6|smo:SELMODRAFT_443867|transcriptional regulator ATRX [EC:3.6.4.12]	gi|359479623|ref|XP_003632304.1|/4.19888e-161/PREDICTED: late embryogenesis abundant protein D-34-like [Vitis vinifera]_x0001_gi|296085212|emb|CBI28707.3| unnamed protein product [Vitis vinifera]
VIT_205s0020g03140	blue	K08150|1|1e-62|219|aly:ARALYDRAFT_322009|MFS transporter, SP family, solute carrier family 2 (myo-inositol transporter), member 13	gi|526118163|ref|NP_001268207.1|/0/hexose transporter [Vitis vinifera]_x0001_gi|66016961|gb|AAT09979.1| hexose transporter [Vitis vinifera]_x0001_gi|297737025|emb|CBI26226.3| unnamed protein product [Vitis vinifera]_x0001_gi|310877796|gb|ADP37129.1| hexose transporter [Vitis vinifera]
VIT_218s0001g11520	blue	K00517|1|1e-179|523|ath:AT4G31940|[EC:1.14.-.-];K05280|3|1e-93|301|mtr:MTR_3g025230|flavonoid 3'-monooxygenase [EC:1.14.13.21]	gi|359492637|ref|XP_002283952.2|/0/PREDICTED: cytochrome P450 82A3-like [Vitis vinifera]
VIT_214s0066g00700	blue	-	-
VIT_202s0012g01950	blue	K02703|1|2e-22|88.6|vvi:100264988|photosystem II P680 reaction center D1 protein	gi|297742049|emb|CBI33836.3|/9.17436e-46/unnamed protein product [Vitis vinifera]
VIT_212s0034g01950	blue	-	gi|298204532|emb|CBI23807.3|/2.26707e-60/unnamed protein product [Vitis vinifera]
VIT_209s0054g01040	blue	-	gi|225443429|ref|XP_002269450.1|/0/PREDICTED: uncharacterized protein LOC100263288 [Vitis vinifera]_x0001_gi|297735740|emb|CBI18427.3| unnamed protein product [Vitis vinifera]
VIT_208s0007g02360	blue	K08488|1|1e-24|103|ath:AT1G32270|syntaxin 7	-
VIT_208s0007g03420	blue	K14432|1|0.0|554|vvi:100247734|ABA responsive element binding factor	gi|297740105|emb|CBI30287.3|/0/unnamed protein product [Vitis vinifera]
VIT_208s0040g01340	blue	K13680|1|0.0|1049|vvi:100263604|beta-mannan synthase [EC:2.4.1.32]	gi|147811344|emb|CAN74410.1|/0/hypothetical protein VITISV_013215 [Vitis vinifera]
VIT_212s0034g01930	blue	-	gi|298204532|emb|CBI23807.3|/2.26707e-60/unnamed protein product [Vitis vinifera]
VIT_205s0020g05020	blue	-	gi|297737183|emb|CBI26384.3|/4.96022e-82/unnamed protein product [Vitis vinifera]
VIT_218s0001g02840	blue	-	gi|302125444|emb|CBI35531.3|/0/unnamed protein product [Vitis vinifera]
VIT_204s0023g01890	blue	-	gi|297735145|emb|CBI17507.3|/0/unnamed protein product [Vitis vinifera]
VIT_201s0011g03400	blue	K14638|1|9e-158|474|ppp:PHYPADRAFT_134814|solute carrier family 15 (peptide/histidine transporter), member 3/4	gi|297737830|emb|CBI27031.3|/0/unnamed protein product [Vitis vinifera]
VIT_212s0059g00470	blue	-	gi|147791971|emb|CAN77644.1|/1.56876e-62/hypothetical protein VITISV_042877 [Vitis vinifera]
VIT_200s0253g00080	blue	K08233|1|4e-70|221|ath:AT2G23610|polyneuridine-aldehyde esterase [EC:3.1.1.78]	gi|359496076|ref|XP_002268390.2|/8.67055e-92/PREDICTED: polyneuridine-aldehyde esterase-like, partial [Vitis vinifera]
VIT_209s0002g06070	blue	-	gi|225442847|ref|XP_002285360.1|/2.4993e-95/PREDICTED: late embryogenesis abundant protein Dc3 isoform 1 [Vitis vinifera]_x0001_gi|297743398|emb|CBI36265.3| unnamed protein product [Vitis vinifera]
VIT_213s0019g03060	blue	K13030|1|4e-73|240|sbi:SORBI_01g001220|cyanohydrin beta-glucosyltransferase [EC:2.4.1.85];K13493|2|8e-70|231|ath:AT5G05870|cytokinin-N-glucosyltransferase [EC:2.4.1.-];K13228|4|2e-52|185|zma:100274317|UDP-glucosyltransferase BX9 [EC:2.4.1.202];K13068|5|4e-51|182|aly:ARALYDRAFT_479675|sinapate 1-glucosyltransferase [EC:2.4.1.120]	gi|296086125|emb|CBI31566.3|/0/unnamed protein product [Vitis vinifera]
VIT_204s0008g02860	blue	K07232|1|2e-59|193|osa:4335982|cation transport protein ChaC	gi|359482119|ref|XP_002276941.2|/0/PREDICTED: uncharacterized protein LOC100267590 [Vitis vinifera]
VIT_205s0077g01190	blue	-	gi|225431918|ref|XP_002276934.1|/8.83223e-99/PREDICTED: uncharacterized protein LOC100263757 [Vitis vinifera]_x0001_gi|296083265|emb|CBI22901.3| unnamed protein product [Vitis vinifera]
VIT_208s0007g06440	blue	-	gi|225441437|ref|XP_002279309.1|/9.74663e-29/PREDICTED: uncharacterized protein LOC100257252 isoform 2 [Vitis vinifera]_x0001_gi|297739840|emb|CBI30022.3| unnamed protein product [Vitis vinifera]
VIT_201s0011g05930	blue	K08241|1|3e-57|195|vvi:100260930|jasmonate O-methyltransferase [EC:2.1.1.141]	gi|297737616|emb|CBI26817.3|/0/unnamed protein product [Vitis vinifera]
VIT_214s0128g00570	blue	-	gi|359487798|ref|XP_002284670.2|/2.11696e-149/PREDICTED: germin-like protein subfamily 1 member 17 [Vitis vinifera]
VIT_204s0023g00130	blue	-	gi|225431031|ref|XP_002279901.1|/0/PREDICTED: uncharacterized protein LOC100251233 [Vitis vinifera]
VIT_201s0010g03990	blue	-	gi|225468733|ref|XP_002273769.1|/2.18305e-163/PREDICTED: uncharacterized protein LOC100248988 [Vitis vinifera]_x0001_gi|297738484|emb|CBI27685.3| unnamed protein product [Vitis vinifera]
VIT_214s0128g00620	blue	-	gi|526117844|ref|NP_001268128.1|/3.20776e-91/germin-like protein 5 [Vitis vinifera]_x0001_gi|119067552|gb|ABL60874.1| germin-like protein 5 [Vitis vinifera]_x0001_gi|296089656|emb|CBI39475.3| unnamed protein product [Vitis vinifera]
VIT_217s0119g00280	blue	-	gi|359491781|ref|XP_002266302.2|/6.8169e-106/PREDICTED: miraculin-like, partial [Vitis vinifera]
VIT_200s0908g00010	blue	-	gi|297740406|emb|CBI30588.3|/4.3465e-108/unnamed protein product [Vitis vinifera]
VIT_208s0058g00650	blue	K00011|1|5e-68|221|ath:AT2G37790|aldehyde reductase [EC:1.1.1.21];K00002|2|1e-66|218|osa:4338987|alcohol dehydrogenase (NADP+) [EC:1.1.1.2];K08243|3|3e-61|203|gmx:547911|6'-deoxychalcone synthase [EC:2.3.1.170];K00085|5|7e-51|176|ath:AT2G21260|aldose-6-phosphate reductase (NADPH2) [EC:1.1.1.200]	gi|225439562|ref|XP_002264660.1|/0/PREDICTED: aldose reductase isoform 1 [Vitis vinifera]_x0001_gi|297735602|emb|CBI18096.3| unnamed protein product [Vitis vinifera]
VIT_207s0129g00510	blue	-	gi|296087353|emb|CBI33727.3|/0/unnamed protein product [Vitis vinifera]
VIT_212s0034g01890	blue	-	gi|298204530|emb|CBI23805.3|/3.20108e-29/unnamed protein product [Vitis vinifera]
VIT_216s0050g00120	blue	-	gi|302143888|emb|CBI22749.3|/0/unnamed protein product [Vitis vinifera]
VIT_208s0007g04240	blue	-	gi|297740032|emb|CBI30214.3|/1.90292e-134/unnamed protein product [Vitis vinifera]
VIT_218s0001g11420	blue	K00517|1|3e-63|110|ath:AT4G31940|[EC:1.14.-.-]	gi|359492641|ref|XP_003634448.1|/0/PREDICTED: LOW QUALITY PROTEIN: cytochrome P450 82A3-like [Vitis vinifera]
VIT_204s0023g03890	blue	K07213|1|2e-09|53.1|bdi:100823139|copper chaperone	gi|297734967|emb|CBI17329.3|/5.56533e-82/unnamed protein product [Vitis vinifera]
VIT_212s0028g02445	blue	-	-
VIT_202s0234g00110	blue	-	gi|296084647|emb|CBI25770.3|/0/unnamed protein product [Vitis vinifera]
VIT_205s0020g00600	blue	K11188|1|1e-162|452|vvi:100259564|peroxiredoxin 6, 1-Cys peroxiredoxin [EC:1.11.1.7 1.11.1.15 3.1.1.-]	gi|526118113|ref|NP_001268197.1|/5.70206e-161/1-Cys peroxiredoxin [Vitis vinifera]_x0001_gi|297736794|emb|CBI25995.3| unnamed protein product [Vitis vinifera]_x0001_gi|342160840|gb|AEL16456.1| 1-Cys peroxiredoxin [Vitis vinifera]
VIT_208s0056g01350	blue	-	gi|296085898|emb|CBI31222.3|/0/unnamed protein product [Vitis vinifera]
VIT_204s0023g03910	blue	K07213|1|7e-11|55.8|bdi:100823139|copper chaperone	gi|297734967|emb|CBI17329.3|/5.56533e-82/unnamed protein product [Vitis vinifera]
VIT_217s0000g00070	blue	-	gi|297734525|emb|CBI15772.3|/5.04069e-168/unnamed protein product [Vitis vinifera]
VIT_205s0020g00840	blue	-	gi|225432187|ref|XP_002268697.1|/2.34948e-37/PREDICTED: late embryogenesis abundant protein D-29-like [Vitis vinifera]
VIT_204s0008g06650	blue	-	-
VIT_205s0020g03530	blue	K10779|1|5e-07|53.9|smo:SELMODRAFT_443867|transcriptional regulator ATRX [EC:3.6.4.12]	gi|225432684|ref|XP_002282590.1|/2.28766e-159/PREDICTED: late embryogenesis abundant protein D-34 [Vitis vinifera]_x0001_gi|297737059|emb|CBI26260.3| unnamed protein product [Vitis vinifera]
VIT_214s0030g01470	blue	-	gi|359487846|ref|XP_003633664.1|/2.87295e-105/PREDICTED: late embryogenesis abundant protein D-34-like [Vitis vinifera]_x0001_gi|298204921|emb|CBI34228.3| unnamed protein product [Vitis vinifera]
VIT_213s0064g00910	blue	-	gi|297736249|emb|CBI24887.3|/1.80387e-100/unnamed protein product [Vitis vinifera]
VIT_219s0090g01040	blue	-	gi|225460877|ref|XP_002278160.1|/1.67812e-63/PREDICTED: uncharacterized protein LOC100257237 [Vitis vinifera]_x0001_gi|147861683|emb|CAN81073.1| hypothetical protein VITISV_024503 [Vitis vinifera]_x0001_gi|297737483|emb|CBI26684.3| unnamed protein product [Vitis vinifera]
VIT_218s0001g01610	blue	K13993|1|8e-112|322|vvi:100264933|HSP20 family protein	gi|225463135|ref|XP_002264977.1|/9.37806e-116/PREDICTED: 17.6 kDa class I heat shock protein 3 [Vitis vinifera]_x0001_gi|297739343|emb|CBI29333.3| unnamed protein product [Vitis vinifera]
VIT_218s0001g01570	blue	K13993|1|9e-97|280|vvi:100256188|HSP20 family protein	gi|297739342|emb|CBI29332.3|/5.5613e-95/unnamed protein product [Vitis vinifera]
VIT_204s0023g01670	blue	-	gi|297735166|emb|CBI17528.3|/7.49312e-95/unnamed protein product [Vitis vinifera]
VIT_200s0253g00030	blue	K00861|1|2e-08|56.2|vcn:VOLCADRAFT_103251|riboflavin kinase [EC:2.7.1.26]	gi|296084770|emb|CBI25912.3|/0/unnamed protein product [Vitis vinifera]
VIT_213s0067g01240	blue	-	gi|297736589|emb|CBI25460.3|/2.61408e-85/unnamed protein product [Vitis vinifera]
VIT_203s0091g00450	blue	-	gi|296083086|emb|CBI22490.3|/0/unnamed protein product [Vitis vinifera]
VIT_209s0002g06790	blue	K13993|1|3e-22|95.9|ppp:PHYPADRAFT_81689|HSP20 family protein	gi|225442975|ref|XP_002267925.1|/4.57787e-129/PREDICTED: 26.5 kDa heat shock protein, mitochondrial [Vitis vinifera]_x0001_gi|297743451|emb|CBI36318.3| unnamed protein product [Vitis vinifera]
VIT_206s0080g00260	blue	K10798|1|2e-106|351|aly:ARALYDRAFT_902162|poly [ADP-ribose] polymerase [EC:2.4.2.30]	gi|225464980|ref|XP_002274597.1|/0/PREDICTED: poly [ADP-ribose] polymerase 3 [Vitis vinifera]_x0001_gi|296084929|emb|CBI28338.3| unnamed protein product [Vitis vinifera]
VIT_209s0002g03450	blue	-	gi|297743187|emb|CBI36054.3|/0/unnamed protein product [Vitis vinifera]
VIT_219s0085g01170	blue	-	gi|297736084|emb|CBI24122.3|/1.40926e-45/unnamed protein product [Vitis vinifera]
VIT_216s0013g00880	blue	-	-
VIT_205s0062g00810	blue	-	gi|225433640|ref|XP_002264227.1|/9.2792e-165/PREDICTED: uncharacterized protein LOC100249843 [Vitis vinifera]_x0001_gi|296089599|emb|CBI39418.3| unnamed protein product [Vitis vinifera]
VIT_207s0005g05400	blue	K09287|1|7e-11|66.2|ath:AT1G68840|RAV-like factor	gi|297744288|emb|CBI37258.3|/0/unnamed protein product [Vitis vinifera]
VIT_202s0012g00940	blue	-	gi|297742126|emb|CBI33913.3|/3.63244e-65/unnamed protein product [Vitis vinifera]
VIT_200s0304g00040	blue	K00235|1|0.0|588|vvi:100244487|succinate dehydrogenase (ubiquinone) iron-sulfur subunit [EC:1.3.5.1]	gi|296090610|emb|CBI40994.3|/1.70289e-107/unnamed protein product [Vitis vinifera]
VIT_218s0001g07700	blue	K14510|1|9e-78|268|pop:POPTR_589567|serine/threonine-protein kinase CTR1 [EC:2.7.11.1]	gi|359492500|ref|XP_003634421.1|/0/PREDICTED: serine/threonine-protein kinase CTR1-like [Vitis vinifera]_x0001_gi|302142079|emb|CBI19282.3| unnamed protein product [Vitis vinifera]
VIT_206s0004g03260	blue	-	gi|225460614|ref|XP_002264047.1|/0/PREDICTED: vicilin-like antimicrobial peptides 2-2 [Vitis vinifera]
VIT_204s0044g00210	blue	K00083|1|0.0|540|vvi:100245522|cinnamyl-alcohol dehydrogenase [EC:1.1.1.195]	gi|225431407|ref|XP_002279718.1|/0/PREDICTED: probable cinnamyl alcohol dehydrogenase 9 [Vitis vinifera]_x0001_gi|296088644|emb|CBI37635.3| unnamed protein product [Vitis vinifera]
VIT_210s0003g02040	blue	-	gi|225443672|ref|XP_002263413.1|/0/PREDICTED: uncharacterized protein LOC100246418 [Vitis vinifera]_x0001_gi|297740574|emb|CBI30756.3| unnamed protein product [Vitis vinifera]
VIT_209s0002g02970	blue	-	gi|147800915|emb|CAN68924.1|/1.76062e-31/hypothetical protein VITISV_044245 [Vitis vinifera]
VIT_208s0058g00120	blue	K06910|1|2e-119|337|vvi:100265996|	gi|225439505|ref|XP_002271217.1|/8.63355e-118/PREDICTED: UPF0098 protein MTH_273 isoform 1 [Vitis vinifera]_x0001_gi|297735647|emb|CBI18141.3| unnamed protein product [Vitis vinifera]
VIT_211s0016g03950	blue	-	gi|297738830|emb|CBI28075.3|/1.39146e-108/unnamed protein product [Vitis vinifera]
VIT_214s0128g00350	blue	-	gi|225450985|ref|XP_002284816.1|/1.47577e-115/PREDICTED: uncharacterized GPI-anchored protein At3g06035 [Vitis vinifera]_x0001_gi|296088315|emb|CBI36760.3| unnamed protein product [Vitis vinifera]
VIT_218s0001g00140	blue	-	-
VIT_212s0059g00480	blue	-	-
VIT_208s0007g06420	blue	-	gi|225441431|ref|XP_002279196.1|/7.11547e-53/PREDICTED: 18 kDa seed maturation protein [Vitis vinifera]_x0001_gi|147806171|emb|CAN63334.1| hypothetical protein VITISV_032255 [Vitis vinifera]_x0001_gi|297739842|emb|CBI30024.3| unnamed protein product [Vitis vinifera]
VIT_218s0001g11500	blue	K00517|1|2e-160|472|ath:AT4G31940|[EC:1.14.-.-];K05280|2|3e-83|272|vvi:100263810|flavonoid 3'-monooxygenase [EC:1.14.13.21]	gi|359492641|ref|XP_003634448.1|/0/PREDICTED: LOW QUALITY PROTEIN: cytochrome P450 82A3-like [Vitis vinifera]
VIT_200s0531g00060	blue	K10999|1|9e-43|161|vvi:100255463|cellulose synthase A [EC:2.4.1.12]	gi|359497539|ref|XP_003635559.1|/2.59068e-97/PREDICTED: cellulose synthase-like protein E6-like [Vitis vinifera]
VIT_213s0047g01230	blue	K13691|1|5e-47|169|pop:POPTR_810275|pathogen-inducible salicylic acid glucosyltransferase [EC:2.4.1.-];K13496|2|9e-47|169|ath:AT2G36750|UDP-glucosyl transferase 73C [EC:2.4.1.-];K12356|4|4e-46|167|aly:ARALYDRAFT_496932|coniferyl-alcohol glucosyltransferase [EC:2.4.1.111];K13495|5|6e-46|166|vvi:100262460|cis-zeatin O-glucosyltransferase [EC:2.4.1.215]	-
VIT_218s0001g09540	blue	K09265|1|9e-40|147|ppp:PHYPADRAFT_209690|MADS-box transcription factor, other eukaryote;K09264|2|1e-26|108|ppp:PHYPADRAFT_235327|MADS-box transcription factor, plant	gi|225458762|ref|XP_002285097.1|/0/PREDICTED: MADS-box transcription factor 3 [Vitis vinifera]_x0001_gi|302142239|emb|CBI19442.3| unnamed protein product [Vitis vinifera]
VIT_218s0001g13320	blue	K09286|1|7e-26|103|ath:AT5G05410|EREBP-like factor	gi|302142574|emb|CBI19777.3|/3.16326e-131/unnamed protein product [Vitis vinifera]
VIT_211s0016g00670	blue	K09286|1|3e-27|104|rcu:RCOM_0799320|EREBP-like factor	-
VIT_204s0008g06660	blue	-	gi|296082139|emb|CBI21144.3|/2.1871e-79/unnamed protein product [Vitis vinifera]
VIT_214s0066g00710	blue	-	-
VIT_218s0001g01380	blue	K00010|1|8e-10|61.6|cme:CMF086C|myo-inositol 2-dehydrogenase [EC:1.1.1.18]	gi|359495186|ref|XP_002265710.2|/3.07992e-103/PREDICTED: uncharacterized oxidoreductase At4g09670-like [Vitis vinifera]
VIT_201s0026g00620	blue	-	gi|225424750|ref|XP_002267612.1|/5.98854e-81/PREDICTED: gibberellin-regulated protein 14 [Vitis vinifera]_x0001_gi|296086511|emb|CBI32100.3| unnamed protein product [Vitis vinifera]
VIT_216s0039g00220	blue	K09873|1|2e-125|365|ath:AT1G17810|aquaporin TIP	gi|225454555|ref|XP_002262978.1|/7.47557e-173/PREDICTED: probable aquaporin TIP3-2-like [Vitis vinifera]
VIT_213s0019g05120	blue	K01373|1|0.0|527|pop:POPTR_886026|cathepsin F [EC:3.4.22.41];K01376|2|3e-153|440|osa:4343231|[EC:3.4.22.-]	gi|225448924|ref|XP_002266821.1|/0/PREDICTED: cysteine proteinase 15A-like [Vitis vinifera]
VIT_212s0028g03300	blue	K15172|1|2e-28|120|vcn:VOLCADRAFT_106802|transcription elongation factor SPT5	-
VIT_204s0023g00480	blue	-	gi|225430975|ref|XP_002272148.1|/0/PREDICTED: uncharacterized protein LOC100263320 [Vitis vinifera]
VIT_214s0128g00340	blue	K00059|1|1e-32|125|sbi:SORBI_04g035770|3-oxoacyl-[acyl-carrier protein] reductase [EC:1.1.1.100];K11147|2|2e-31|121|vcn:VOLCADRAFT_107595|dehydrogenase/reductase SDR family member 4 [EC:1.1.-.-]	gi|296088314|emb|CBI36759.3|/1.39817e-145/unnamed protein product [Vitis vinifera]
VIT_208s0007g06160	blue	K14431|1|0.0|602|vvi:100262335|transcription factor TGA	gi|297739863|emb|CBI30045.3|/0/unnamed protein product [Vitis vinifera]
VIT_217s0000g01820	blue	K01638|1|0.0|1098|vvi:100261216|malate synthase [EC:2.3.3.9]	gi|297734377|emb|CBI15624.3|/0/unnamed protein product [Vitis vinifera]
VIT_208s0040g02660	blue	-	gi|225439852|ref|XP_002277985.1|/1.51933e-24/PREDICTED: low temperature-induced protein lt101.2 [Vitis vinifera]_x0001_gi|147781014|emb|CAN63686.1| hypothetical protein VITISV_034114 [Vitis vinifera]_x0001_gi|147815249|emb|CAN63348.1| hypothetical protein VITISV_024444 [Vitis vinifera]_x0001_gi|297741537|emb|CBI32669.3| unnamed protein product [Vitis vinifera]
VIT_208s0007g06430	blue	-	gi|225441433|ref|XP_002279220.1|/8.75423e-47/PREDICTED: 18 kDa seed maturation protein-like [Vitis vinifera]
VIT_210s0003g01335	blue	K14496|1|3e-139|387|vvi:100242938|abscisic acid receptor PYR/PYL family	gi|297740507|emb|CBI30689.3|/1.31584e-97/unnamed protein product [Vitis vinifera]
VIT_206s0009g02840	blue	K13083|1|0.0|898|vvi:100261319|cytochrome P450, family 75, subfamily A (flavonoid 3',5'-hydroxylase) [EC:1.14.13.88]	-
VIT_202s0025g01390	blue	K14497|1|0.0|637|vvi:100251367|protein phosphatase 2C [EC:3.1.3.16]	gi|225426354|ref|XP_002266149.1|/0/PREDICTED: probable protein phosphatase 2C 8 [Vitis vinifera]_x0001_gi|297742328|emb|CBI34477.3| unnamed protein product [Vitis vinifera]
VIT_216s0050g02650	blue	-	gi|302143673|emb|CBI22534.3|/0/unnamed protein product [Vitis vinifera]
VIT_200s0527g00030	blue	-	gi|297739408|emb|CBI29537.3|/3.19516e-79/unnamed protein product [Vitis vinifera]
VIT_207s0031g02670	blue	K14431|1|9e-17|80.5|zma:542756|transcription factor TGA	gi|225438349|ref|XP_002273632.1|/6.75615e-171/PREDICTED: transcription factor HBP-1b(c1) [Vitis vinifera]_x0001_gi|296082614|emb|CBI21619.3| unnamed protein product [Vitis vinifera]
VIT_203s0038g04390	blue	-	gi|225428392|ref|XP_002283605.1|/9.00852e-70/PREDICTED: late embryogenesis abundant protein-like [Vitis vinifera]
VIT_217s0000g09000	blue	-	-
VIT_207s0005g03420	blue	-	gi|297744151|emb|CBI37121.3|/0/unnamed protein product [Vitis vinifera]
VIT_212s0057g01090	blue	-	gi|296085037|emb|CBI28452.3|/0/unnamed protein product [Vitis vinifera]
VIT_217s0000g04210	blue	-	gi|297734161|emb|CBI15408.3|/0/unnamed protein product [Vitis vinifera]
VIT_205s0049g01780	blue	-	gi|225433245|ref|XP_002285439.1|/2.73819e-175/PREDICTED: uncharacterized protein LOC100264814 [Vitis vinifera]_x0001_gi|296083719|emb|CBI23708.3| unnamed protein product [Vitis vinifera]
VIT_205s0020g05000	blue	-	gi|297737183|emb|CBI26384.3|/4.96022e-82/unnamed protein product [Vitis vinifera]
VIT_212s0028g00920	blue	K00799|1|4e-93|282|vvi:100233043|glutathione S-transferase [EC:2.5.1.18]	gi|526118279|ref|NP_001267983.1|/1.26958e-153/glutathione S-transferase 3 [Vitis vinifera]_x0001_gi|134252326|gb|ABO64930.1| glutathione S-transferase [Vitis vinifera]_x0001_gi|158323770|gb|ABW34389.1| glutathione S-transferase 3 [Vitis vinifera]_x0001_gi|302143520|emb|CBI22081.3| unnamed protein product [Vitis vinifera]
VIT_200s0323g00100	blue	K01369|1|0.0|665|vvi:100260773|legumain [EC:3.4.22.34]	gi|296085092|emb|CBI28507.3|/0/unnamed protein product [Vitis vinifera]
VIT_208s0007g08240	blue	-	gi|297739685|emb|CBI29867.3|/2.66116e-109/unnamed protein product [Vitis vinifera]
VIT_201s0010g02100	blue	-	gi|302142947|emb|CBI20242.3|/0/unnamed protein product [Vitis vinifera]
VIT_201s0137g00410	blue	K15402|1|0.0|540|ath:AT5G23190|cytochrome P450, family 86, subfamily B, polypeptide 1 (fatty acid omega-hydroxylase) [EC:1.14.-.-]	gi|296081388|emb|CBI16821.3|/0/unnamed protein product [Vitis vinifera]
VIT_204s0008g01610	blue	K13993|1|2e-46|153|rcu:RCOM_0706510|HSP20 family protein	gi|296081690|emb|CBI20695.3|/3.68236e-54/unnamed protein product [Vitis vinifera]
VIT_207s0151g00640	blue	-	gi|296085226|emb|CBI28721.3|/0/unnamed protein product [Vitis vinifera]
VIT_218s0001g02120	blue	K03322|1|0.0|770|mtr:MTR_3g088460|manganese transport protein	gi|302141783|emb|CBI18986.3|/2.06614e-151/unnamed protein product [Vitis vinifera]
VIT_210s0003g03830	blue	K11517|1|0.0|613|vvi:100232932|(S)-2-hydroxy-acid oxidase [EC:1.1.3.15]	gi|225443896|ref|XP_002278104.1|/0/PREDICTED: peroxisomal (S)-2-hydroxy-acid oxidase GLO1 [Vitis vinifera]_x0001_gi|297740741|emb|CBI30923.3| unnamed protein product [Vitis vinifera]
VIT_218s0001g06750	blue	K11165|1|7e-19|88.6|gmx:100795991|dehydrogenase/reductase SDR family member 7 [EC:1.1.-.-]	gi|225460181|ref|XP_002279316.1|/0/PREDICTED: hydroxysteroid 11-beta-dehydrogenase 1-like protein [Vitis vinifera]_x0001_gi|297741043|emb|CBI31355.3| unnamed protein product [Vitis vinifera]
VIT_215s0021g02690	blue	K12126|1|1e-13|76.3|aly:ARALYDRAFT_471048|phytochrome-interacting factor 3;K13422|3|3e-07|55.8|rcu:RCOM_0864470|transcription factor MYC2	gi|297734539|emb|CBI16590.3|/4.31844e-74/unnamed protein product [Vitis vinifera]
VIT_208s0007g04250	blue	-	gi|359481952|ref|XP_002284018.2|/0/PREDICTED: probable glycosyltransferase At5g03795 [Vitis vinifera]
VIT_218s0001g09900	blue	-	-
VIT_207s0151g00630	blue	-	gi|296085227|emb|CBI28722.3|/0/unnamed protein product [Vitis vinifera]
VIT_209s0054g01760	blue	-	gi|302142868|emb|CBI20163.3|/0/unnamed protein product [Vitis vinifera]
VIT_210s0116g01650	blue	K05907|1|0.0|677|vvi:100233045|adenylyl-sulfate reductase (glutathione) [EC:1.8.4.9]	gi|302144128|emb|CBI23233.3|/0/unnamed protein product [Vitis vinifera]
VIT_217s0000g02680	blue	K05350|1|0.0|1069|vvi:100255914|beta-glucosidase [EC:3.2.1.21]	gi|225456104|ref|XP_002281407.1|/0/PREDICTED: beta-glucosidase 44 [Vitis vinifera]_x0001_gi|297734296|emb|CBI15543.3| unnamed protein product [Vitis vinifera]
VIT_212s0059g02350	blue	K01637|1|0.0|1108|vvi:100248231|isocitrate lyase [EC:4.1.3.1]	gi|297739298|emb|CBI28949.3|/0/unnamed protein product [Vitis vinifera]
VIT_211s0118g00020	blue	K02366|1|5e-08|55.1|smo:SELMODRAFT_24030|glucuronyl/N-acetylglucosaminyl transferase EXT1 [EC:2.4.1.224 2.4.1.225]	gi|296084508|emb|CBI25529.3|/0/unnamed protein product [Vitis vinifera]
VIT_201s0011g04540	blue	K01206|1|8e-21|94.7|ath:AT1G67830|alpha-L-fucosidase [EC:3.2.1.51];K00514|3|4e-14|75.9|rcu:RCOM_1428040|zeta-carotene desaturase [EC:1.3.5.6]	gi|225424152|ref|XP_002284004.1|/0/PREDICTED: GDSL esterase/lipase 6 [Vitis vinifera]_x0001_gi|297737732|emb|CBI26933.3| unnamed protein product [Vitis vinifera]
VIT_209s0054g01750	blue	-	gi|225443486|ref|XP_002274112.1|/3.20762e-83/PREDICTED: uncharacterized protein LOC100261598 [Vitis vinifera]_x0001_gi|297735672|emb|CBI18359.3| unnamed protein product [Vitis vinifera]
VIT_200s1240g00010	blue	-	-
VIT_218s0089g00940	blue	K01206|1|1e-22|99.8|aly:ARALYDRAFT_475890|alpha-L-fucosidase [EC:3.2.1.51];K00514|3|9e-20|93.2|rcu:RCOM_1428040|zeta-carotene desaturase [EC:1.3.5.6]	gi|225459955|ref|XP_002266194.1|/0/PREDICTED: GDSL esterase/lipase At1g71250 [Vitis vinifera]_x0001_gi|297734752|emb|CBI16986.3| unnamed protein product [Vitis vinifera]
VIT_203s0038g03840	blue	-	gi|359474959|ref|XP_003631559.1|/0/PREDICTED: ser/Thr-rich protein T10 in DGCR region-like [Vitis vinifera]_x0001_gi|297744476|emb|CBI37738.3| unnamed protein product [Vitis vinifera]
VIT_203s0038g03850	blue	-	gi|359474959|ref|XP_003631559.1|/0/PREDICTED: ser/Thr-rich protein T10 in DGCR region-like [Vitis vinifera]_x0001_gi|297744476|emb|CBI37738.3| unnamed protein product [Vitis vinifera]
VIT_213s0067g01250	blue	-	gi|296083178|emb|CBI22814.3|/1.39069e-67/unnamed protein product [Vitis vinifera]
VIT_218s0001g14260	blue	-	gi|225457981|ref|XP_002275694.1|/1.08443e-68/PREDICTED: snakin-2 isoform 1 [Vitis vinifera]_x0001_gi|302142658|emb|CBI19861.3| unnamed protein product [Vitis vinifera]
VIT_204s0023g01390	blue	-	gi|297735192|emb|CBI17554.3|/0/unnamed protein product [Vitis vinifera]
VIT_201s0137g00330	blue	K01365|1|0.0|560|rcu:RCOM_1507820|cathepsin L [EC:3.4.22.15]	gi|296081395|emb|CBI16828.3|/0/unnamed protein product [Vitis vinifera]
VIT_218s0001g14270	blue	-	gi|225457981|ref|XP_002275694.1|/1.08443e-68/PREDICTED: snakin-2 isoform 1 [Vitis vinifera]_x0001_gi|302142658|emb|CBI19861.3| unnamed protein product [Vitis vinifera]
VIT_217s0000g06360	blue	-	gi|297733962|emb|CBI15209.3|/0/unnamed protein product [Vitis vinifera]
VIT_200s0404g00050	blue	-	gi|302144236|emb|CBI23474.3|/0/unnamed protein product [Vitis vinifera]
VIT_214s0128g00200	blue	K00924|1|2e-14|76.6|ath:AT5G22850|[EC:2.7.1.-]	gi|225451013|ref|XP_002284868.1|/0/PREDICTED: basic 7S globulin-like [Vitis vinifera]
VIT_213s0158g00130	blue	-	gi|296085101|emb|CBI28596.3|/3.17889e-170/unnamed protein product [Vitis vinifera]
VIT_208s0032g00590	blue	-	gi|359481111|ref|XP_002266746.2|/6.90157e-106/PREDICTED: universal stress protein A-like protein [Vitis vinifera]
VIT_219s0177g00090	blue	-	gi|359494002|ref|XP_003634706.1|/6.38016e-28/PREDICTED: 2S albumin-like [Vitis vinifera]
VIT_212s0028g01180	blue	-	-
VIT_212s0035g02100	blue	K01800|1|8e-118|337|vvi:100252270|maleylacetoacetate isomerase [EC:5.2.1.2]	gi|297739434|emb|CBI29616.3|/4.22825e-61/unnamed protein product [Vitis vinifera]
VIT_210s0597g00010	blue	-	gi|359483468|ref|XP_003632964.1|/4.32227e-123/PREDICTED: uncharacterized protein LOC100252186, partial [Vitis vinifera]
VIT_215s0048g02530	blue	-	gi|296089014|emb|CBI38717.3|/1.23675e-138/unnamed protein product [Vitis vinifera]
VIT_200s1290g00010	blue	K01183|1|9e-62|198|gmx:547572|chitinase [EC:3.2.1.14]	gi|359497495|ref|XP_002270220.2|/9.97171e-60/PREDICTED: endochitinase-like [Vitis vinifera]
VIT_205s0029g00370	blue	-	gi|298205238|emb|CBI17297.3|/1.58683e-86/unnamed protein product [Vitis vinifera]
VIT_214s0108g00520	blue	-	-
VIT_216s0100g00220	blue	-	-
VIT_209s0002g00580	brown	K01206|1|5e-32|127|ath:AT1G67830|alpha-L-fucosidase [EC:3.2.1.51];K00514|3|7e-27|116|rcu:RCOM_1428040|zeta-carotene desaturase [EC:1.3.5.6]	gi|225442015|ref|XP_002268194.1|/0/PREDICTED: GDSL esterase/lipase 1 [Vitis vinifera]_x0001_gi|297742947|emb|CBI35814.3| unnamed protein product [Vitis vinifera]
VIT_205s0077g01540	brown	-	gi|526118187|ref|NP_001267956.1|/7.72816e-106/uncharacterized protein LOC100267074 [Vitis vinifera]_x0001_gi|169626710|gb|ACA58119.1| pathogenesis-related protein 10.3 [Vitis vinifera]_x0001_gi|296083298|emb|CBI22934.3| unnamed protein product [Vitis vinifera]
VIT_205s0077g01570	brown	-	gi|526118187|ref|NP_001267956.1|/7.72816e-106/uncharacterized protein LOC100267074 [Vitis vinifera]_x0001_gi|169626710|gb|ACA58119.1| pathogenesis-related protein 10.3 [Vitis vinifera]_x0001_gi|296083298|emb|CBI22934.3| unnamed protein product [Vitis vinifera]
VIT_201s0011g05150	brown	-	gi|297737681|emb|CBI26882.3|/0/unnamed protein product [Vitis vinifera]
VIT_200s0323g00060	brown	K02355|1|2e-21|95.5|vvi:100257414|elongation factor G;K01051|2|2e-16|80.5|aly:ARALYDRAFT_478847|pectinesterase [EC:3.1.1.11]	-
VIT_205s0077g01580	brown	-	gi|225431856|ref|XP_002274785.1|/7.64745e-110/PREDICTED: major allergen Pru ar 1 [Vitis vinifera]_x0001_gi|296083295|emb|CBI22931.3| unnamed protein product [Vitis vinifera]
VIT_219s0015g00270	brown	-	-
VIT_200s0258g00090	brown	K13417|1|5e-57|198|aly:ARALYDRAFT_899604|somatic embryogenesis receptor kinase 4 [EC:2.7.10.1 2.7.11.1];K13416|3|9e-56|195|ath:AT4G33430|brassinosteroid insensitive 1-associated receptor kinase 1 [EC:2.7.10.1 2.7.11.1];K13418|4|7e-55|193|rcu:RCOM_0186340|somatic embryogenesis receptor kinase 1 [EC:2.7.10.1 2.7.11.1]	gi|297742819|emb|CBI35573.3|/3.45177e-79/unnamed protein product [Vitis vinifera]
VIT_208s0058g00470	brown	K14496|1|2e-144|405|vvi:100267073|abscisic acid receptor PYR/PYL family	gi|225439530|ref|XP_002264158.1|/3.47604e-112/PREDICTED: abscisic acid receptor PYL4-like [Vitis vinifera]
VIT_205s0077g01560	brown	-	gi|526118187|ref|NP_001267956.1|/7.72816e-106/uncharacterized protein LOC100267074 [Vitis vinifera]_x0001_gi|169626710|gb|ACA58119.1| pathogenesis-related protein 10.3 [Vitis vinifera]_x0001_gi|296083298|emb|CBI22934.3| unnamed protein product [Vitis vinifera]
VIT_209s0002g00700	brown	-	gi|359482333|ref|XP_003632757.1|/1.24068e-84/PREDICTED: auxin-repressed 12.5 kDa protein-like [Vitis vinifera]_x0001_gi|297742955|emb|CBI35822.3| unnamed protein product [Vitis vinifera]
VIT_209s0018g01680	brown	-	gi|298204766|emb|CBI25264.3|/0/unnamed protein product [Vitis vinifera]
VIT_208s0007g00330	brown	-	gi|147817659|emb|CAN60160.1|/5.17892e-46/hypothetical protein VITISV_007130 [Vitis vinifera]
VIT_206s0004g05960	brown	-	gi|225434704|ref|XP_002280988.1|/8.8639e-110/PREDICTED: uncharacterized protein LOC100258718 [Vitis vinifera]_x0001_gi|297745958|emb|CBI16014.3| unnamed protein product [Vitis vinifera]
VIT_203s0017g01300	brown	K12843|1|2e-73|259|vvi:100248403|U4/U6 small nuclear ribonucleoprotein PRP3;K05681|2|5e-66|231|cme:CMS467C|ATP-binding cassette, subfamily G (WHITE), member 2;K05658|4|7e-10|63.9|aly:ARALYDRAFT_472995|ATP-binding cassette, subfamily B (MDR/TAP), member 1	gi|296087482|emb|CBI34071.3|/0/unnamed protein product [Vitis vinifera]
VIT_218s0166g00260	brown	-	-
VIT_219s0014g05090	brown	K03671|1|2e-26|102|ppp:PHYPADRAFT_185663|thioredoxin 1	gi|225461146|ref|XP_002280066.1|/4.95162e-84/PREDICTED: thioredoxin-like protein CXXS1 [Vitis vinifera]_x0001_gi|302143203|emb|CBI20498.3| unnamed protein product [Vitis vinifera]_x0001_gi|452114374|gb|AGG09344.1| thioredoxin h-type [Vitis vinifera]
VIT_202s0025g01470	brown	-	gi|225426338|ref|XP_002269912.1|/2.01667e-131/PREDICTED: uncharacterized protein LOC100253040 isoform 2 [Vitis vinifera]_x0001_gi|297742336|emb|CBI34485.3| unnamed protein product [Vitis vinifera]
VIT_203s0097g00700	brown	K13449|1|3e-90|263|vvi:100258414|pathogenesis-related protein 1	gi|225429250|ref|XP_002265050.1|/1.90566e-122/PREDICTED: basic form of pathogenesis-related protein 1 [Vitis vinifera]_x0001_gi|296088094|emb|CBI35453.3| unnamed protein product [Vitis vinifera]
VIT_216s0100g01070	brown	K13232|1|0.0|751|vvi:100256566|stilbene synthase [EC:2.3.1.95]	gi|393717955|gb|AFN21514.1|/0/stilbene synthase [Vitis pseudoreticulata]
VIT_203s0088g00780	brown	K13449|1|6e-93|270|vvi:100258414|pathogenesis-related protein 1	gi|359475523|ref|XP_003631695.1|/6.66796e-134/PREDICTED: basic form of pathogenesis-related protein 1 [Vitis vinifera]_x0001_gi|147858229|emb|CAN83925.1| hypothetical protein VITISV_002104 [Vitis vinifera]_x0001_gi|297736379|emb|CBI25102.3| unnamed protein product [Vitis vinifera]
VIT_216s0100g01170	brown	K13232|1|0.0|753|vvi:100242994|stilbene synthase [EC:2.3.1.95]	gi|393717955|gb|AFN21514.1|/0/stilbene synthase [Vitis pseudoreticulata]
VIT_217s0000g01230	brown	K09264|1|2e-42|155|bdi:100842079|MADS-box transcription factor, plant	gi|297734434|emb|CBI15681.3|/3.55633e-161/unnamed protein product [Vitis vinifera]
VIT_202s0025g02600	brown	-	gi|225426582|ref|XP_002272723.1|/0/PREDICTED: uncharacterized protein LOC100259927 [Vitis vinifera]_x0001_gi|297742440|emb|CBI34589.3| unnamed protein product [Vitis vinifera]
VIT_212s0059g00440	brown	-	gi|225446977|ref|XP_002265274.1|/8.88837e-29/PREDICTED: uncharacterized protein LOC100249881 [Vitis vinifera]_x0001_gi|297739131|emb|CBI28782.3| unnamed protein product [Vitis vinifera]
VIT_203s0088g00690	brown	K13449|1|7e-95|274|vvi:100258414|pathogenesis-related protein 1	gi|297736382|emb|CBI25105.3|/0/unnamed protein product [Vitis vinifera]
VIT_205s0077g01550	brown	K14496|1|2e-06|47.4|gmx:100788199|abscisic acid receptor PYR/PYL family	gi|526118187|ref|NP_001267956.1|/7.72816e-106/uncharacterized protein LOC100267074 [Vitis vinifera]_x0001_gi|169626710|gb|ACA58119.1| pathogenesis-related protein 10.3 [Vitis vinifera]_x0001_gi|296083298|emb|CBI22934.3| unnamed protein product [Vitis vinifera]
VIT_218s0001g11470	brown	K00517|1|2e-180|523|ath:AT4G31940|[EC:1.14.-.-];K05280|2|6e-97|308|vvi:100263810|flavonoid 3'-monooxygenase [EC:1.14.13.21]	gi|359492637|ref|XP_002283952.2|/0/PREDICTED: cytochrome P450 82A3-like [Vitis vinifera]
VIT_218s0122g00290	brown	-	gi|297745628|emb|CBI40793.3|/4.46901e-159/unnamed protein product [Vitis vinifera]
VIT_203s0088g00910	brown	K13449|1|6e-97|285|vvi:100258414|pathogenesis-related protein 1	gi|297736382|emb|CBI25105.3|/0/unnamed protein product [Vitis vinifera]
VIT_218s0001g04890	brown	-	gi|302141918|emb|CBI19121.3|/0/unnamed protein product [Vitis vinifera]
VIT_212s0059g01190	brown	-	gi|359485634|ref|XP_002273805.2|/5.82214e-171/PREDICTED: homeobox protein SBH1-like, partial [Vitis vinifera]
VIT_203s0088g00810	brown	K13449|1|6e-126|353|vvi:100258414|pathogenesis-related protein 1	gi|359475562|ref|XP_003631703.1|/2.28871e-74/PREDICTED: LOW QUALITY PROTEIN: basic form of pathogenesis-related protein 1-like, partial [Vitis vinifera]
VIT_206s0004g05070	brown	K14709|1|0.0|591|vvi:100255358|solute carrier family 39 (zinc transporter), member 1/2/3	gi|297746044|emb|CBI16100.3|/0/unnamed protein product [Vitis vinifera]
VIT_201s0011g00100	brown	K09264|1|6e-174|481|vvi:100232952|MADS-box transcription factor, plant	gi|46949180|gb|AAT07447.1|/6.68082e-171/AP1-like protein [Vitis vinifera]_x0001_gi|147778525|emb|CAN71708.1| hypothetical protein VITISV_013455 [Vitis vinifera]_x0001_gi|297738119|emb|CBI27320.3| unnamed protein product [Vitis vinifera]
VIT_218s0001g03170	brown	-	gi|302141835|emb|CBI19038.3|/0/unnamed protein product [Vitis vinifera]
VIT_217s0000g05000	brown	K09264|1|3e-117|343|vvi:100232867|MADS-box transcription factor, plant	gi|359482119|ref|XP_002276941.2|/0/PREDICTED: uncharacterized protein LOC100267590 [Vitis vinifera]
VIT_208s0040g00920	brown	K00799|1|7e-154|433|vvi:100262021|glutathione S-transferase [EC:2.5.1.18]	gi|359481432|ref|XP_002277724.2|/4.58586e-162/PREDICTED: glutathione transferase GST 23-like [Vitis vinifera]_x0001_gi|297741680|emb|CBI32812.3| unnamed protein product [Vitis vinifera]
VIT_219s0014g01150	brown	-	-
VIT_218s0001g10830	brown	-	gi|302142349|emb|CBI19552.3|/0/unnamed protein product [Vitis vinifera]
VIT_203s0063g02250	brown	K08150|1|7e-82|269|vvi:100268023|MFS transporter, SP family, solute carrier family 2 (myo-inositol transporter), member 13	gi|297741431|emb|CBI32562.3|/0/unnamed protein product [Vitis vinifera]
VIT_218s0089g00200	brown	-	gi|297734805|emb|CBI17039.3|/0/unnamed protein product [Vitis vinifera]
VIT_202s0025g01090	brown	-	gi|297742302|emb|CBI34451.3|/3.29426e-85/unnamed protein product [Vitis vinifera]
VIT_216s0013g00970	brown	K09286|1|9e-78|239|vvi:100254616|EREBP-like factor	gi|297745018|emb|CBI38610.3|/0/unnamed protein product [Vitis vinifera]
VIT_205s0077g00770	brown	-	-
VIT_215s0107g00550	brown	-	gi|225463848|ref|XP_002265262.1|/0/PREDICTED: uncharacterized protein LOC100244941 [Vitis vinifera]_x0001_gi|296088770|emb|CBI38220.3| unnamed protein product [Vitis vinifera]
VIT_216s0013g01070	brown	K09286|1|1e-109|322|vvi:100254616|EREBP-like factor	gi|297745018|emb|CBI38610.3|/0/unnamed protein product [Vitis vinifera]
VIT_204s0008g04150	brown	-	gi|296081915|emb|CBI20920.3|/1.51507e-108/unnamed protein product [Vitis vinifera]
VIT_201s0026g02710	brown	-	gi|296086346|emb|CBI31935.3|/0/unnamed protein product [Vitis vinifera]
VIT_205s0051g00680	brown	-	gi|297741918|emb|CBI33353.3|/5.23169e-23/unnamed protein product [Vitis vinifera]
VIT_210s0003g00470	brown	K16040|1|9e-138|406|vvi:100233030|trans-resveratrol di-O-methyltransferase [EC:2.1.1.240];K13230|2|1e-71|237|zma:100147731|2,4,7-trihydroxy-1,4-benzoxazin-3-one-glucoside 7-O-methyltransferase [EC:2.1.1.241];K05279|3|5e-48|173|aly:ARALYDRAFT_495497|flavonol 3-O-methyltransferase [EC:2.1.1.76]	gi|225443570|ref|XP_002278127.1|/0/PREDICTED: isoflavone-7-O-methyltransferase 9 [Vitis vinifera]
VIT_200s0389g00040	brown	K15639|1|5e-85|275|ath:AT2G26710|cytochrome P450, family 734, subfamily A, polypeptide 1 (PHYB activation tagged suppressor 1) [EC:1.14.-.-];K15638|3|3e-73|243|aly:ARALYDRAFT_494050|cytochrome P450, family 72, subfamily C, polypeptide 1;K10717|5|2e-56|199|osa:9269428|cytokinin trans-hydroxylase	gi|359496674|ref|XP_003635295.1|/0/PREDICTED: secologanin synthase-like [Vitis vinifera]_x0001_gi|297741788|emb|CBI33075.3| unnamed protein product [Vitis vinifera]
VIT_208s0058g00930	brown	K00827|1|2e-170|508|vvi:100251671|alanine-glyoxylate transaminase / (R)-3-amino-2-methylpropionate-pyruvate transaminase [EC:2.6.1.44 2.6.1.40]	gi|359481183|ref|XP_003632587.1|/0/PREDICTED: regulatory-associated protein of TOR 1-like isoform 1 [Vitis vinifera]_x0001_gi|297735579|emb|CBI18073.3| unnamed protein product [Vitis vinifera]
VIT_202s0154g00320	brown	-	gi|297741175|emb|CBI31906.3|/4.72405e-49/unnamed protein product [Vitis vinifera]
VIT_200s0371g00100	brown	K00083|1|4e-158|452|pop:POPTR_667694|cinnamyl-alcohol dehydrogenase [EC:1.1.1.195]	gi|359496611|ref|XP_003635280.1|/0/PREDICTED: probable mannitol dehydrogenase-like [Vitis vinifera]_x0001_gi|297741856|emb|CBI33216.3| unnamed protein product [Vitis vinifera]
VIT_218s0122g01480	brown	K00030|1|1e-174|518|vvi:100242228|isocitrate dehydrogenase (NAD+) [EC:1.1.1.41];K12640|2|3e-81|263|vvi:100232983|cytochrome P450, family 85, subfamily A, polypeptide 2 (brassinosteroid-6-oxidase 2) [EC:1.14.-.-];K09588|3|4e-80|260|gmx:100775886|cytochrome P450, family 90, subfamily A, polypeptide 1 [EC:1.14.-.-]	gi|302141660|emb|CBI18863.3|/0/unnamed protein product [Vitis vinifera]
VIT_214s0060g00990	brown	-	-
VIT_211s0016g03540	brown	K14484|1|4e-28|115|aly:ARALYDRAFT_319024|auxin-responsive protein IAA	gi|298205039|emb|CBI34346.3|/2.34222e-129/unnamed protein product [Vitis vinifera]
VIT_219s0014g00160	brown	K08912|1|0.0|548|vvi:100245214|light-harvesting complex II chlorophyll a/b binding protein 1	gi|225461832|ref|XP_002285646.1|/6.0708e-122/PREDICTED: chlorophyll a-b binding protein 40, chloroplastic [Vitis vinifera]_x0001_gi|147833686|emb|CAN73057.1| hypothetical protein VITISV_007597 [Vitis vinifera]
VIT_200s0225g00130	brown	K14272|1|0.0|970|vvi:100261274|glutamate--glyoxylate aminotransferase [EC:2.6.1.4 2.6.1.2 2.6.1.44 2.6.1.-]	gi|296083415|emb|CBI23368.3|/0/unnamed protein product [Vitis vinifera]
VIT_218s0001g06950	brown	-	-
VIT_205s0049g01070	brown	K00799|1|1e-96|288|gmx:548031|glutathione S-transferase [EC:2.5.1.18]	gi|359477736|ref|XP_003632015.1|/1.31668e-167/PREDICTED: probable glutathione S-transferase-like [Vitis vinifera]
VIT_211s0052g01250	brown	K08235|1|4e-156|446|vvi:100241119|xyloglucan:xyloglucosyl transferase [EC:2.4.1.207];K14504|3|3e-155|445|pop:POPTR_570685|xyloglucan:xyloglucosyl transferase TCH4 [EC:2.4.1.207]	gi|225446109|ref|XP_002274404.1|/1.92178e-154/PREDICTED: probable xyloglucan endotransglucosylase/hydrolase protein 23 [Vitis vinifera]
VIT_216s0013g00950	brown	K09286|1|8e-146|412|vvi:100254616|EREBP-like factor	gi|359490063|ref|XP_003634024.1|/2.83781e-180/PREDICTED: ethylene-responsive transcription factor 5-like [Vitis vinifera]_x0001_gi|297745013|emb|CBI38605.3| unnamed protein product [Vitis vinifera]
VIT_208s0007g02030	brown	K13946|1|0.0|886|vvi:100233126|auxin influx carrier (AUX1 LAX family)	gi|359481257|ref|XP_002265561.2|/0/PREDICTED: uncharacterized protein LOC100251663 [Vitis vinifera]
VIT_212s0034g00080	brown	K08237|1|2e-68|229|ath:AT1G01390|hydroquinone glucosyltransferase [EC:2.4.1.218];K13263|4|1e-65|221|gmx:100101902|isoflavone 7-O-glucosyltransferase [EC:2.4.1.170]	gi|359485941|ref|XP_003633360.1|/0/PREDICTED: UDP-glucose flavonoid 3-O-glucosyltransferase 6-like [Vitis vinifera]_x0001_gi|296081471|emb|CBI19994.3| unnamed protein product [Vitis vinifera]
VIT_201s0011g02720	brown	-	-
VIT_203s0063g01310	brown	K06892|1|6e-122|365|ath:AT3G19010|;K08233|3|1e-66|219|ath:AT2G23610|polyneuridine-aldehyde esterase [EC:3.1.1.78]	gi|359475396|ref|XP_003631676.1|/7.59588e-94/PREDICTED: LOW QUALITY PROTEIN: gibberellin 20 oxidase 2-like [Vitis vinifera]
VIT_219s0085g00795	brown	K14709|1|2e-103|306|vvi:100263894|solute carrier family 39 (zinc transporter), member 1/2/3	gi|359494678|ref|XP_002264603.2|/0/PREDICTED: zinc transporter 1 isoform 1 [Vitis vinifera]
VIT_205s0020g02310	brown	K01006|1|0.0|1644|vvi:100247690|pyruvate,orthophosphate dikinase [EC:2.7.9.1]	gi|297736949|emb|CBI26150.3|/0/unnamed protein product [Vitis vinifera]
VIT_216s0013g01050	brown	K09286|1|6e-171|477|vvi:100254616|EREBP-like factor	gi|359490063|ref|XP_003634024.1|/2.83781e-180/PREDICTED: ethylene-responsive transcription factor 5-like [Vitis vinifera]_x0001_gi|297745013|emb|CBI38605.3| unnamed protein product [Vitis vinifera]
VIT_210s0003g00090	brown	K10695|1|6e-23|94.7|vvi:100267448|E3 ubiquitin-protein ligase RNF1/2 [EC:6.3.2.19]	gi|297740412|emb|CBI30594.3|/0/unnamed protein product [Vitis vinifera]
VIT_217s0000g02420	brown	K13947|1|0.0|967|vvi:100249181|auxin efflux carrier family	gi|225456149|ref|XP_002282220.1|/0/PREDICTED: probable auxin efflux carrier component 1c isoform 1 [Vitis vinifera]_x0001_gi|147816248|emb|CAN64182.1| hypothetical protein VITISV_007800 [Vitis vinifera]
VIT_217s0000g09310	brown	-	gi|297733700|emb|CBI14947.3|/1.05986e-175/unnamed protein product [Vitis vinifera]
VIT_216s0013g00990	brown	K09286|1|1e-160|450|vvi:100254616|EREBP-like factor	gi|359490063|ref|XP_003634024.1|/2.83781e-180/PREDICTED: ethylene-responsive transcription factor 5-like [Vitis vinifera]_x0001_gi|297745013|emb|CBI38605.3| unnamed protein product [Vitis vinifera]
VIT_200s1328g00020	brown	-	gi|225467412|ref|XP_002271337.1|/3.51621e-54/PREDICTED: phytosulfokines 3-like [Vitis vinifera]_x0001_gi|296088931|emb|CBI38497.3| unnamed protein product [Vitis vinifera]
VIT_201s0011g02710	brown	-	-
VIT_216s0013g01030	brown	K09286|1|5e-62|191|vvi:100254616|EREBP-like factor	gi|359490063|ref|XP_003634024.1|/2.83781e-180/PREDICTED: ethylene-responsive transcription factor 5-like [Vitis vinifera]_x0001_gi|297745013|emb|CBI38605.3| unnamed protein product [Vitis vinifera]
VIT_203s0038g01510	brown	-	-
VIT_205s0102g00750	brown	K12135|1|1e-16|82.0|ath:AT5G15840|zinc finger protein CONSTANS	gi|225433924|ref|XP_002268700.1|/1.33387e-161/PREDICTED: salt tolerance-like protein [Vitis vinifera]_x0001_gi|297743809|emb|CBI36692.3| unnamed protein product [Vitis vinifera]
VIT_207s0129g00370	brown	-	gi|296087340|emb|CBI33714.3|/3.92591e-136/unnamed protein product [Vitis vinifera]
VIT_216s0100g01020	brown	K13232|1|0.0|743|vvi:100241891|stilbene synthase [EC:2.3.1.95]	gi|393717955|gb|AFN21514.1|/0/stilbene synthase [Vitis pseudoreticulata]
VIT_212s0028g00320	brown	K08912|1|0.0|530|vvi:100250504|light-harvesting complex II chlorophyll a/b binding protein 1	gi|302143545|emb|CBI22106.3|/4.25327e-92/unnamed protein product [Vitis vinifera]
VIT_218s0001g09910	brown	K13051|1|3e-132|394|vvi:100248834|beta-aspartyl-peptidase (threonine type) [EC:3.4.19.5]	gi|302142268|emb|CBI19471.3|/0/unnamed protein product [Vitis vinifera]
VIT_219s0015g00730	brown	K10999|1|3e-122|393|sbi:SORBI_01g004210|cellulose synthase A [EC:2.4.1.12]	gi|225461955|ref|XP_002266273.1|/0/PREDICTED: cellulose synthase-like protein E6-like [Vitis vinifera]
VIT_219s0014g01180	brown	-	gi|225461699|ref|XP_002285489.1|/2.09227e-129/PREDICTED: pathogen-related protein [Vitis vinifera]_x0001_gi|147782706|emb|CAN63863.1| hypothetical protein VITISV_026996 [Vitis vinifera]
VIT_210s0092g00590	brown	K04733|1|1e-78|261|smo:SELMODRAFT_33807|interleukin-1 receptor-associated kinase 4 [EC:2.7.11.1];K13418|4|1e-69|247|aly:ARALYDRAFT_895025|somatic embryogenesis receptor kinase 1 [EC:2.7.10.1 2.7.11.1]	gi|302143151|emb|CBI20446.3|/0/unnamed protein product [Vitis vinifera]
VIT_206s0061g00670	brown	K15095|1|2e-64|216|pop:POPTR_644424|(+)-neomenthol dehydrogenase [EC:1.1.1.208]	gi|297739556|emb|CBI29738.3|/0/unnamed protein product [Vitis vinifera]
VIT_217s0000g02970	brown	K03327|1|0.0|940|vvi:100257810|multidrug resistance protein, MATE family	gi|297734274|emb|CBI15521.3|/0/unnamed protein product [Vitis vinifera]
VIT_209s0002g03460	brown	-	gi|225442462|ref|XP_002283654.1|/0/PREDICTED: clavaminate synthase-like protein At3g21360 [Vitis vinifera]
VIT_216s0013g00980	brown	K09286|1|1e-145|412|vvi:100254616|EREBP-like factor	gi|359490063|ref|XP_003634024.1|/2.83781e-180/PREDICTED: ethylene-responsive transcription factor 5-like [Vitis vinifera]_x0001_gi|297745013|emb|CBI38605.3| unnamed protein product [Vitis vinifera]
VIT_208s0007g02240	brown	K07300|1|0.0|560|pop:POPTR_653119|Ca2+:H+ antiporter	gi|359481659|ref|XP_002274791.2|/0/PREDICTED: vacuolar cation/proton exchanger 3-like [Vitis vinifera]
VIT_217s0000g03690	brown	K01602|1|1e-123|356|vvi:100267942|ribulose-bisphosphate carboxylase small chain [EC:4.1.1.39]	gi|225455934|ref|XP_002276967.1|/2.76966e-122/PREDICTED: ribulose bisphosphate carboxylase small chain, chloroplastic isoform 1 [Vitis vinifera]_x0001_gi|147807983|emb|CAN64291.1| hypothetical protein VITISV_022329 [Vitis vinifera]
VIT_206s0004g05180	brown	K03064|1|8e-08|56.2|smo:SELMODRAFT_157152|26S proteasome regulatory subunit T4	gi|225434859|ref|XP_002282236.1|/0/PREDICTED: ribulose bisphosphate carboxylase/oxygenase activase 2, chloroplastic isoform 1 [Vitis vinifera]_x0001_gi|297746032|emb|CBI16088.3| unnamed protein product [Vitis vinifera]
VIT_200s0275g00010	brown	K02706|1|2e-87|260|vvi:4025083|photosystem II P680 reaction center D2 protein	gi|296090317|emb|CBI40136.3|/4.2756e-83/unnamed protein product [Vitis vinifera]
VIT_206s0004g01390	brown	K13418|1|4e-55|202|aly:ARALYDRAFT_895025|somatic embryogenesis receptor kinase 1 [EC:2.7.10.1 2.7.11.1];K13417|3|5e-55|202|ath:AT2G13790|somatic embryogenesis receptor kinase 4 [EC:2.7.10.1 2.7.11.1];K13416|5|1e-54|200|ath:AT4G33430|brassinosteroid insensitive 1-associated receptor kinase 1 [EC:2.7.10.1 2.7.11.1]	gi|297746389|emb|CBI16445.3|/0/unnamed protein product [Vitis vinifera]
VIT_211s0103g00100	brown	K02706|1|6e-44|147|rcu:RCOM_ORF00029|photosystem II P680 reaction center D2 protein	gi|296090317|emb|CBI40136.3|/4.2756e-83/unnamed protein product [Vitis vinifera]
VIT_219s0085g00740	brown	K14709|1|3e-180|512|vvi:100263894|solute carrier family 39 (zinc transporter), member 1/2/3	gi|359494678|ref|XP_002264603.2|/0/PREDICTED: zinc transporter 1 isoform 1 [Vitis vinifera]
VIT_203s0017g02260	brown	-	gi|296087554|emb|CBI34143.3|/8.93777e-55/unnamed protein product [Vitis vinifera]
VIT_215s0046g01190	brown	K08237|1|0.0|897|vvi:100246482|hydroquinone glucosyltransferase [EC:2.4.1.218]	gi|297745407|emb|CBI40487.3|/0/unnamed protein product [Vitis vinifera]
VIT_207s0005g01520	brown	K13425|1|8e-28|115|ath:AT4G01250|WRKY transcription factor 22	gi|297743986|emb|CBI36956.3|/6.44694e-144/unnamed protein product [Vitis vinifera]
VIT_216s0039g02550	brown	-	gi|297737367|emb|CBI26568.3|/2.02394e-76/unnamed protein product [Vitis vinifera]
VIT_214s0108g01420	brown	K05391|1|0.0|1280|vvi:100245706|cyclic nucleotide gated channel, other eukaryote	gi|225452934|ref|XP_002284164.1|/0/PREDICTED: cyclic nucleotide-gated ion channel 2 [Vitis vinifera]_x0001_gi|296082976|emb|CBI22277.3| unnamed protein product [Vitis vinifera]
VIT_201s0026g02580	brown	-	gi|297743110|emb|CBI35977.3|/5.50268e-164/unnamed protein product [Vitis vinifera]
VIT_200s1206g00010	brown	K00924|1|3e-34|134|aly:ARALYDRAFT_489138|[EC:2.7.1.-];K08245|3|2e-06|51.6|smo:SELMODRAFT_186535|phytepsin [EC:3.4.23.40]	gi|296090687|emb|CBI41087.3|/7.77604e-75/unnamed protein product [Vitis vinifera]
VIT_202s0012g01380	brown	-	gi|225427193|ref|XP_002279643.1|/5.35927e-101/PREDICTED: uncharacterized protein LOC100255790 [Vitis vinifera]
VIT_208s0007g03370	brown	-	-
VIT_214s0060g01190	brown	K05953|1|0.0|597|vvi:100254544|nicotianamine synthase [EC:2.5.1.43]	gi|296089775|emb|CBI39594.3|/0/unnamed protein product [Vitis vinifera]
VIT_211s0206g00110	brown	K01285|1|0.0|836|vvi:100853380|lysosomal Pro-X carboxypeptidase [EC:3.4.16.2]	gi|359484787|ref|XP_003633162.1|/0/PREDICTED: lysosomal Pro-X carboxypeptidase-like [Vitis vinifera]_x0001_gi|297735899|emb|CBI18675.3| unnamed protein product [Vitis vinifera]
VIT_218s0001g13360	brown	-	gi|225458125|ref|XP_002280062.1|/0/PREDICTED: auxin-induced protein 5NG4-like [Vitis vinifera]
VIT_200s0187g00090	brown	-	gi|297741796|emb|CBI33101.3|/5.10976e-88/unnamed protein product [Vitis vinifera]
VIT_204s0008g04050	brown	-	gi|526117780|ref|NP_001268112.1|/1.15453e-166/RD22-like protein precursor [Vitis vinifera]_x0001_gi|54645911|gb|AAV36561.1| RD22-like protein [Vitis vinifera]
VIT_200s0259g00120	brown	-	gi|359496120|ref|XP_003635158.1|/0/PREDICTED: oligopeptide transporter 3-like [Vitis vinifera]
VIT_208s0007g00840	brown	K03064|1|2e-06|52.8|bdi:100835701|26S proteasome regulatory subunit T4	gi|359481752|ref|XP_002270571.2|/0/PREDICTED: ribulose bisphosphate carboxylase/oxygenase activase 1, chloroplastic-like [Vitis vinifera]_x0001_gi|297740331|emb|CBI30513.3| unnamed protein product [Vitis vinifera]
VIT_216s0050g00080	brown	K08818|1|2e-12|70.9|vvi:100246062|cell division cycle 2-like [EC:2.7.11.22]	gi|225470169|ref|XP_002267609.1|/1.12406e-98/PREDICTED: remorin [Vitis vinifera]_x0001_gi|147840877|emb|CAN73187.1| hypothetical protein VITISV_041529 [Vitis vinifera]_x0001_gi|302143892|emb|CBI22753.3| unnamed protein product [Vitis vinifera]
VIT_218s0001g00820	brown	K03671|1|1e-11|61.6|smo:SELMODRAFT_94818|thioredoxin 1	gi|302141711|emb|CBI18914.3|/0/unnamed protein product [Vitis vinifera]
VIT_216s0013g00330	brown	K01601|1|7e-57|189|vvi:4025045|ribulose-bisphosphate carboxylase large chain [EC:4.1.1.39]	gi|297744970|emb|CBI38562.3|/5.81903e-79/unnamed protein product [Vitis vinifera]
VIT_200s0323g00070	green	K02355|1|2e-35|136|vvi:100257414|elongation factor G;K01051|2|1e-21|96.3|aly:ARALYDRAFT_892433|pectinesterase [EC:3.1.1.11]	-
VIT_219s0015g01370	green	K03686|1|2e-12|66.2|smo:SELMODRAFT_271998|molecular chaperone DnaJ;K09517|2|2e-12|65.9|ppp:PHYPADRAFT_131806|DnaJ homolog subfamily B member 11	gi|225462060|ref|XP_002275924.1|/1.49272e-97/PREDICTED: chaperone protein dnaJ 11, chloroplastic [Vitis vinifera]_x0001_gi|296090000|emb|CBI39819.3| unnamed protein product [Vitis vinifera]
VIT_214s0060g00720	green	K12608|1|0.0|596|vvi:100259555|CCR4-NOT complex subunit CAF16	gi|225450516|ref|XP_002281168.1|/0/PREDICTED: ABC transporter I family member 20 isoform 1 [Vitis vinifera]_x0001_gi|296089817|emb|CBI39636.3| unnamed protein product [Vitis vinifera]
VIT_204s0044g01110	green	K00001|1|0.0|713|vvi:100232854|alcohol dehydrogenase [EC:1.1.1.1]	gi|359477028|ref|XP_002281349.2|/0/PREDICTED: alcohol dehydrogenase 1 [Vitis vinifera]
VIT_214s0006g02990	green	K15397|1|0.0|936|vvi:100266928|3-ketoacyl-CoA synthase [EC:2.3.1.-]	gi|296087283|emb|CBI33657.3|/2.15609e-131/unnamed protein product [Vitis vinifera]
VIT_216s0039g00920	green	K00517|1|2e-157|464|osa:4349111|[EC:1.14.-.-]	gi|359489951|ref|XP_002268614.2|/4.48192e-74/PREDICTED: cytochrome P450 89A2 [Vitis vinifera]
VIT_201s0011g03720	green	K12126|1|7e-10|62.0|aly:ARALYDRAFT_471048|phytochrome-interacting factor 3	gi|225424017|ref|XP_002279412.1|/1.05899e-158/PREDICTED: transcription factor bHLH75 [Vitis vinifera]
VIT_206s0009g01140	green	K15015|1|2e-157|455|gmx:100794374|solute carrier family 32 (vesicular inhibitory amino acid transporter)	gi|225436061|ref|XP_002276455.1|/0/PREDICTED: vacuolar amino acid transporter 1 [Vitis vinifera]_x0001_gi|296083999|emb|CBI24387.3| unnamed protein product [Vitis vinifera]
VIT_204s0023g01480	green	K11816|1|1e-88|288|pop:POPTR_561795|YUCCA family monooxygenase [EC:1.14.13.-]	gi|297735182|emb|CBI17544.3|/0/unnamed protein product [Vitis vinifera]
VIT_214s0060g00900	green	-	gi|296089798|emb|CBI39617.3|/1.98675e-73/unnamed protein product [Vitis vinifera]
VIT_202s0025g00260	green	K01184|1|6e-29|121|aly:ARALYDRAFT_326150|polygalacturonase [EC:3.2.1.15]	gi|298205040|emb|CBI34347.3|/2.33578e-104/unnamed protein product [Vitis vinifera]
VIT_206s0004g07920	green	K08867|1|8e-165|490|smo:SELMODRAFT_136322|WNK lysine deficient protein kinase [EC:2.7.11.1];K12132|4|8e-153|470|osa:4343678|serine/threonine-protein kinase WNK1 [EC:2.7.11.1]	gi|225434355|ref|XP_002268300.1|/0/PREDICTED: probable serine/threonine-protein kinase WNK4 [Vitis vinifera]_x0001_gi|297745773|emb|CBI15829.3| unnamed protein product [Vitis vinifera]
VIT_208s0040g00440	green	-	gi|297741725|emb|CBI32857.3|/0/unnamed protein product [Vitis vinifera]
VIT_213s0047g00110	green	-	gi|296089959|emb|CBI39778.3|/0/unnamed protein product [Vitis vinifera]
VIT_204s0008g00520	green	K00850|1|0.0|719|vvi:100245746|6-phosphofructokinase [EC:2.7.1.11]	gi|297735939|emb|CBI18715.3|/0/unnamed protein product [Vitis vinifera]
VIT_214s0083g01140	green	-	gi|298204464|emb|CBI16944.3|/1.74196e-27/unnamed protein product [Vitis vinifera]
VIT_218s0001g11610	green	-	gi|225458436|ref|XP_002283824.1|/2.2775e-46/PREDICTED: uncharacterized protein LOC100257464 [Vitis vinifera]_x0001_gi|302142411|emb|CBI19614.3| unnamed protein product [Vitis vinifera]
VIT_219s0014g02190	green	K00815|1|0.0|851|vvi:100241782|tyrosine aminotransferase [EC:2.6.1.5]	gi|302142963|emb|CBI20258.3|/0/unnamed protein product [Vitis vinifera]
VIT_215s0048g01490	green	K00517|1|2e-130|395|osa:4348172|[EC:1.14.-.-];K05280|3|2e-108|340|mtr:MTR_3g025230|flavonoid 3'-monooxygenase [EC:1.14.13.21]	gi|359489379|ref|XP_003633915.1|/8.86576e-151/PREDICTED: uncharacterized protein LOC100854344 [Vitis vinifera]
VIT_214s0060g01300	green	-	gi|297745409|emb|CBI40489.3|/6.52799e-16/unnamed protein product [Vitis vinifera]
VIT_211s0016g04920	green	-	gi|225445432|ref|XP_002285052.1|/5.75446e-53/PREDICTED: early nodulin-93 [Vitis vinifera]_x0001_gi|297738920|emb|CBI28165.3| unnamed protein product [Vitis vinifera]
VIT_211s0016g03830	green	K15336|1|1e-46|181|vvi:100259391|tRNA (cytosine38-C5)-methyltransferase [EC:2.1.1.204]	gi|225445222|ref|XP_002280919.1|/0/PREDICTED: pentatricopeptide repeat-containing protein At5g21222 [Vitis vinifera]_x0001_gi|297738818|emb|CBI28063.3| unnamed protein product [Vitis vinifera]
VIT_212s0134g00030	green	K12742|1|0.0|611|pop:POPTR_1111628|isoprene synthase [EC:4.2.3.27];K07385|2|1e-149|449|aly:ARALYDRAFT_664366|1,8-cineole synthase [EC:4.2.3.-];K12467|5|3e-141|427|ath:AT3G25810|myrcene/ocimene synthase [EC:4.2.3.15]	gi|526118130|ref|NP_001267945.1|/1.91926e-130/isoprene synthase, chloroplastic-like [Vitis vinifera]_x0001_gi|313755428|gb|ADR74205.1| (E)-beta-ocimene synthase [Vitis vinifera]
VIT_201s0010g02460	green	K00134|1|0.0|624|vvi:100264789|glyceraldehyde 3-phosphate dehydrogenase [EC:1.2.1.12]	gi|297745146|emb|CBI38985.3|/3.1809e-161/unnamed protein product [Vitis vinifera]
VIT_202s0025g04720	green	K05277|1|0.0|603|vvi:100233142|leucoanthocyanidin dioxygenase [EC:1.14.11.19]	gi|297742628|emb|CBI34777.3|/2.68624e-140/unnamed protein product [Vitis vinifera]
VIT_211s0016g02380	green	K05933|1|0.0|628|vvi:100257676|aminocyclopropanecarboxylate oxidase [EC:1.14.17.4]	gi|359484312|ref|XP_002279746.2|/0/PREDICTED: 1-aminocyclopropane-1-carboxylate oxidase 1 [Vitis vinifera]
VIT_216s0039g00260	green	K01728|1|0.0|669|vvi:100247757|pectate lyase [EC:4.2.2.2]	gi|359489940|ref|XP_002267384.2|/0/PREDICTED: probable pectate lyase 4-like [Vitis vinifera]
VIT_202s0012g00170	green	K01177|1|0.0|1125|vvi:100247246|beta-amylase [EC:3.2.1.2]	gi|297742190|emb|CBI33977.3|/0/unnamed protein product [Vitis vinifera]
VIT_210s0042g00960	green	K05337|1|8e-21|88.2|olu:OSTLU_9697|ferredoxin;K03686|4|7e-08|57.0|cre:CHLREDRAFT_55286|molecular chaperone DnaJ	gi|296085315|emb|CBI29047.3|/0/unnamed protein product [Vitis vinifera]
VIT_218s0122g00370	green	K00423|1|7e-41|152|aly:ARALYDRAFT_489021|L-ascorbate oxidase [EC:1.10.3.3]	-
VIT_212s0028g00670	green	-	-
VIT_213s0101g00210	green	-	-
VIT_213s0064g00810	green	K11159|1|0.0|1127|vvi:100249903|carotenoid cleavage dioxygenase	gi|526117729|ref|NP_001267844.1|/0/9,10[9',10']carotenoid cleavage dioxygenase [Vitis vinifera]_x0001_gi|297736256|emb|CBI24894.3| unnamed protein product [Vitis vinifera]_x0001_gi|387763762|gb|AFJ94679.1| carotenoid cleavage dioxygenase 1 [Vitis vinifera]_x0001_gi|387763766|gb|AFJ94681.1| carotenoid cleavage dioxygenase 1 [Vitis vinifera]
VIT_215s0048g02480	green	K05279|1|4e-133|388|aly:ARALYDRAFT_495497|flavonol 3-O-methyltransferase [EC:2.1.1.76];K13066|5|7e-129|377|pop:POPTR_824484|caffeic acid 3-O-methyltransferase [EC:2.1.1.68]	gi|225453640|ref|XP_002267179.1|/0/PREDICTED: quercetin 3-O-methyltransferase 1 isoform 1 [Vitis vinifera]_x0001_gi|147785074|emb|CAN75449.1| hypothetical protein VITISV_028011 [Vitis vinifera]
VIT_218s0001g00950	green	K00472|1|8e-170|510|vvi:100252283|prolyl 4-hydroxylase [EC:1.14.11.2]	gi|359492029|ref|XP_003634352.1|/0/PREDICTED: RNA pseudourine synthase 2, chloroplastic-like [Vitis vinifera]_x0001_gi|302141717|emb|CBI18920.3| unnamed protein product [Vitis vinifera]
VIT_208s0007g05830	green	-	gi|297739891|emb|CBI30073.3|/0/unnamed protein product [Vitis vinifera]
VIT_202s0025g04280	green	-	gi|297742586|emb|CBI34735.3|/4.91125e-52/unnamed protein product [Vitis vinifera]
VIT_215s0048g02490	green	K05279|1|7e-71|225|ath:AT5G54160|flavonol 3-O-methyltransferase [EC:2.1.1.76];K13066|4|4e-67|215|pop:POPTR_824484|caffeic acid 3-O-methyltransferase [EC:2.1.1.68]	gi|225453640|ref|XP_002267179.1|/0/PREDICTED: quercetin 3-O-methyltransferase 1 isoform 1 [Vitis vinifera]_x0001_gi|147785074|emb|CAN75449.1| hypothetical protein VITISV_028011 [Vitis vinifera]
VIT_218s0122g01470	green	K00030|1|0.0|542|vvi:100242228|isocitrate dehydrogenase (NAD+) [EC:1.1.1.41];K09588|2|5e-86|273|gmx:100775886|cytochrome P450, family 90, subfamily A, polypeptide 1 [EC:1.14.-.-];K12640|4|3e-84|268|vvi:100232983|cytochrome P450, family 85, subfamily A, polypeptide 2 (brassinosteroid-6-oxidase 2) [EC:1.14.-.-]	gi|302141660|emb|CBI18863.3|/0/unnamed protein product [Vitis vinifera]
VIT_202s0025g00390	green	K11792|1|6e-33|115|vvi:100241601|DET1- and DDB1-associated protein 1	gi|225426148|ref|XP_002278358.1|/1.68983e-66/PREDICTED: uncharacterized protein LOC100241601 [Vitis vinifera]_x0001_gi|297742241|emb|CBI34390.3| unnamed protein product [Vitis vinifera]
VIT_213s0067g02560	green	-	gi|225448647|ref|XP_002279538.1|/1.95054e-112/PREDICTED: uncharacterized protein LOC100241651 [Vitis vinifera]_x0001_gi|297736510|emb|CBI25381.3| unnamed protein product [Vitis vinifera]
VIT_209s0018g01490	green	K15400|1|1e-70|238|ath:AT5G41040|omega-hydroxypalmitate O-feruloyl transferase [EC:2.3.1.188]	gi|359474637|ref|XP_003631502.1|/4.64143e-98/PREDICTED: LOW QUALITY PROTEIN: benzyl alcohol O-benzoyltransferase-like [Vitis vinifera]
VIT_208s0058g00450	green	K15113|1|0.0|595|vvi:100249984|solute carrier family 25 (mitochondrial iron transporter), member 28/37	gi|225439526|ref|XP_002262844.1|/0/PREDICTED: mitoferrin-like isoform 1 [Vitis vinifera]
VIT_204s0008g04210	green	-	gi|225430075|ref|XP_002284484.1|/1.57645e-121/PREDICTED: group 2 truncated hemoglobin yjbI [Vitis vinifera]_x0001_gi|296081919|emb|CBI20924.3| unnamed protein product [Vitis vinifera]
VIT_203s0017g00870	green	K13065|1|2e-23|104|osa:4336306|shikimate O-hydroxycinnamoyltransferase [EC:2.3.1.133]	gi|296087452|emb|CBI34041.3|/0/unnamed protein product [Vitis vinifera]
VIT_204s0044g00020	green	K03781|1|0.0|958|vvi:100232861|catalase [EC:1.11.1.6]	gi|359476986|ref|XP_003631925.1|/0/PREDICTED: catalase isozyme 1-like [Vitis vinifera]
VIT_214s0171g00320	green	-	gi|296090252|emb|CBI40071.3|/0/unnamed protein product [Vitis vinifera]
VIT_217s0000g09770	green	K01365|1|0.0|718|vvi:100250141|cathepsin L [EC:3.4.22.15]	gi|225456820|ref|XP_002278323.1|/0/PREDICTED: vignain [Vitis vinifera]
VIT_206s0004g06820	green	K01953|1|1e-54|154|vvi:100241610|asparagine synthase (glutamine-hydrolysing) [EC:6.3.5.4]	gi|297745876|emb|CBI15932.3|/0/unnamed protein product [Vitis vinifera]
VIT_211s0016g00500	green	K14488|1|3e-08|50.8|ppp:PHYPADRAFT_26859|SAUR family protein	gi|225444619|ref|XP_002275524.1|/3.35217e-56/PREDICTED: uncharacterized protein LOC100244113 [Vitis vinifera]_x0001_gi|297738513|emb|CBI27758.3| unnamed protein product [Vitis vinifera]
VIT_202s0033g01070	green	K15400|1|8e-24|103|rcu:RCOM_1447050|omega-hydroxypalmitate O-feruloyl transferase [EC:2.3.1.188]	gi|359474637|ref|XP_003631502.1|/4.64143e-98/PREDICTED: LOW QUALITY PROTEIN: benzyl alcohol O-benzoyltransferase-like [Vitis vinifera]
VIT_219s0014g05360	green	K07466|1|7e-68|220|vvi:100255412|replication factor A1	gi|359484959|ref|XP_003633189.1|/3.06934e-136/PREDICTED: LOW QUALITY PROTEIN: replication factor A protein 1-like [Vitis vinifera]
VIT_219s0090g01380	green	-	-
VIT_208s0058g01000	green	K14455|1|0.0|521|vvi:100243028|aspartate aminotransferase, mitochondrial [EC:2.6.1.1]	gi|359481247|ref|XP_002266426.2|/0/PREDICTED: aspartate aminotransferase, mitochondrial-like [Vitis vinifera]_x0001_gi|297735570|emb|CBI18064.3| unnamed protein product [Vitis vinifera]
VIT_206s0004g07550	green	-	-
VIT_203s0091g00230	green	-	gi|296083106|emb|CBI22510.3|/9.51253e-70/unnamed protein product [Vitis vinifera]
VIT_207s0129g00930	green	K04733|1|8e-142|462|aly:ARALYDRAFT_916421|interleukin-1 receptor-associated kinase 4 [EC:2.7.11.1]	gi|225438861|ref|XP_002278746.1|/0/PREDICTED: probable receptor-like protein kinase At5g24010-like [Vitis vinifera]
VIT_218s0001g09400	green	K00360|1|1e-12|71.2|ppp:PHYPADRAFT_184973|nitrate reductase (NADH) [EC:1.7.1.1];K13076|3|1e-10|64.3|bdi:100826592|delta8-fatty-acid desaturase [EC:1.14.19.4]	gi|225458786|ref|XP_002285164.1|/3.29415e-102/PREDICTED: cytochrome b5 [Vitis vinifera]_x0001_gi|147838440|emb|CAN63256.1| hypothetical protein VITISV_028490 [Vitis vinifera]_x0001_gi|302142226|emb|CBI19429.3| unnamed protein product [Vitis vinifera]
VIT_205s0020g04110	green	-	gi|526117721|ref|NP_001267842.1|/3.49854e-106/uncharacterized protein LOC100263179 [Vitis vinifera]_x0001_gi|295442600|gb|ADG21226.1| chloroplast ELIP early light-induced protein [Vitis vinifera]
VIT_206s0004g06830	green	K01953|1|0.0|1171|vvi:100241610|asparagine synthase (glutamine-hydrolysing) [EC:6.3.5.4]	gi|297745876|emb|CBI15932.3|/0/unnamed protein product [Vitis vinifera]
VIT_210s0116g01340	green	-	gi|359494884|ref|XP_003634862.1|/2.96353e-32/PREDICTED: uncharacterized protein LOC100852478 [Vitis vinifera]
VIT_208s0056g00290	green	K13448|1|1e-102|299|vvi:100251912|calcium-binding protein CML	gi|296085824|emb|CBI31148.3|/0/unnamed protein product [Vitis vinifera]
VIT_210s0003g01120	green	-	gi|359486298|ref|XP_002267702.2|/2.21377e-73/PREDICTED: zinc finger CCCH domain-containing protein 43-like [Vitis vinifera]_x0001_gi|297739472|emb|CBI29654.3| unnamed protein product [Vitis vinifera]
VIT_218s0001g03470	green	K05278|1|0.0|652|vvi:100232938|flavonol synthase [EC:1.14.11.23]	gi|302141854|emb|CBI19057.3|/2.2259e-12/unnamed protein product [Vitis vinifera]
VIT_212s0057g00220	grey	-	-
VIT_213s0019g00860	grey	K13993|1|6e-82|243|vvi:100254799|HSP20 family protein	gi|225449561|ref|XP_002283860.1|/3.05606e-81/PREDICTED: 15.7 kDa heat shock protein, peroxisomal [Vitis vinifera]_x0001_gi|147766091|emb|CAN65698.1| hypothetical protein VITISV_010479 [Vitis vinifera]
VIT_204s0008g03700	grey	-	-
VIT_201s0150g00380	grey	-	gi|296085552|emb|CBI29284.3|/0/unnamed protein product [Vitis vinifera]
VIT_208s0058g01210	grey	-	gi|297735549|emb|CBI18043.3|/4.53604e-97/unnamed protein product [Vitis vinifera]
VIT_200s0324g00050	grey	K13030|1|1e-138|418|sbi:SORBI_01g001220|cyanohydrin beta-glucosyltransferase [EC:2.4.1.85];K13068|2|1e-71|243|ath:AT3G21560|sinapate 1-glucosyltransferase [EC:2.4.1.120];K13228|4|1e-68|234|zma:100274317|UDP-glucosyltransferase BX9 [EC:2.4.1.202];K13691|5|2e-66|228|vvi:100243330|pathogen-inducible salicylic acid glucosyltransferase [EC:2.4.1.-]	gi|359472717|ref|XP_003631191.1|/2.08583e-115/PREDICTED: LOW QUALITY PROTEIN: high mobility group B protein 6-like [Vitis vinifera]
VIT_209s0002g03560	grey	K05681|1|1e-43|163|cme:CMS467C|ATP-binding cassette, subfamily G (WHITE), member 2;K12843|2|7e-41|157|vvi:100248403|U4/U6 small nuclear ribonucleoprotein PRP3;K05643|4|3e-16|82.8|olu:OSTLU_42103|ATP-binding cassette, subfamily A (ABC1), member 3	gi|297743203|emb|CBI36070.3|/0/unnamed protein product [Vitis vinifera]
VIT_209s0070g00810	grey	K11269|1|3e-77|247|rcu:RCOM_1020420|chromosome transmission fidelity protein 18	gi|297745155|emb|CBI38994.3|/2.55418e-85/unnamed protein product [Vitis vinifera]
VIT_210s0042g00920	grey	K13232|1|0.0|687|vvi:100256566|stilbene synthase [EC:2.3.1.95]	gi|359484026|ref|XP_002272129.2|/0/PREDICTED: stilbene synthase 2-like [Vitis vinifera]
VIT_200s0480g00030	grey	K00422|1|2e-35|134|vvi:100256583|polyphenol oxidase [EC:1.10.3.1]	-
VIT_209s0018g00510	grey	-	gi|298204684|emb|CBI25182.3|/0/unnamed protein product [Vitis vinifera]
VIT_206s0009g02805	grey	K13083|1|4e-50|165|vvi:100852531|cytochrome P450, family 75, subfamily A (flavonoid 3',5'-hydroxylase) [EC:1.14.13.88]	-
VIT_203s0038g02710	grey	-	gi|297744578|emb|CBI37840.3|/8.49132e-14/unnamed protein product [Vitis vinifera]
VIT_200s0301g00080	grey	-	-
VIT_200s0266g00080	grey	-	gi|225455718|ref|XP_002273196.1|/0/PREDICTED: uncharacterized protein LOC100259380 [Vitis vinifera]
VIT_215s0048g01280	grey	-	gi|296089119|emb|CBI38822.3|/1.65269e-44/unnamed protein product [Vitis vinifera]
VIT_216s0013g00440	grey	-	gi|297745084|emb|CBI38676.3|/6.64873e-36/unnamed protein product [Vitis vinifera]
VIT_216s0039g01920	grey	K09422|1|4e-25|106|ath:AT1G34670|myb proto-oncogene protein, plant	gi|359482283|ref|XP_002264701.2|/0/PREDICTED: DEAD-box ATP-dependent RNA helicase 38-like [Vitis vinifera]_x0001_gi|297740016|emb|CBI30198.3| unnamed protein product [Vitis vinifera]
VIT_218s0166g00250	grey	-	gi|297744969|emb|CBI38561.3|/1.92633e-20/unnamed protein product [Vitis vinifera]
VIT_208s0007g07730	grey	K13261|1|0.0|530|gmx:100776878|cytochrome P450, family 93, subfamily A, polypeptide 1 (3,9-dihydroxypterocarpan 6a-monooxygenase) [EC:1.14.13.28];K15814|2|4e-154|455|gmx:100037459|beta-amyrin 24-hydroxylase [EC:1.14.99.43];K13257|3|3e-121|371|gmx:606705|cytochrome P450, family 93, subfamily C (2-hydroxyisoflavanone synthase) [EC:1.14.13.86];K05280|5|2e-110|343|zma:100279887|flavonoid 3'-monooxyge…	gi|225441680|ref|XP_002277152.1|/0/PREDICTED: cytochrome P450 93A1 [Vitis vinifera]
VIT_202s0025g04310	grey	-	gi|225426799|ref|XP_002276431.1|/1.13681e-93/PREDICTED: thaumatin-like protein [Vitis vinifera]
VIT_212s0034g01730	grey	-	gi|298204562|emb|CBI23837.3|/0/unnamed protein product [Vitis vinifera]
VIT_219s0093g00460	grey	-	gi|297736402|emb|CBI25125.3|/0/unnamed protein product [Vitis vinifera]
VIT_209s0002g04930	grey	-	gi|297743318|emb|CBI36185.3|/0/unnamed protein product [Vitis vinifera]
VIT_204s0023g02280	grey	K08241|1|1e-118|357|rcu:RCOM_1595240|jasmonate O-methyltransferase [EC:2.1.1.141]	gi|359476876|ref|XP_003631901.1|/1.19668e-161/PREDICTED: LOW QUALITY PROTEIN: salicylate O-methyltransferase-like [Vitis vinifera]
VIT_206s0004g05290	grey	K08081|1|6e-10|53.1|vvi:100248386|tropine dehydrogenase [EC:1.1.1.206]	gi|359478910|ref|XP_003632186.1|/9.89505e-168/PREDICTED: tropinone reductase homolog At1g07440-like [Vitis vinifera]_x0001_gi|297746015|emb|CBI16071.3| unnamed protein product [Vitis vinifera]
VIT_218s0001g14480	grey	-	gi|225457943|ref|XP_002274137.1|/0/PREDICTED: thaumatin-like protein 1 [Vitis vinifera]_x0001_gi|302142680|emb|CBI19883.3| unnamed protein product [Vitis vinifera]
VIT_211s0016g01580	grey	-	gi|359475542|ref|XP_002272146.2|/3.86536e-86/PREDICTED: uncharacterized protein LOC100260013 [Vitis vinifera]
VIT_204s0008g04000	grey	-	gi|359476052|ref|XP_003631781.1|/1.72122e-143/PREDICTED: LOW QUALITY PROTEIN: dehydration-responsive protein RD22-like [Vitis vinifera]
VIT_202s0025g02380	grey	-	gi|297742420|emb|CBI34569.3|/3.87537e-36/unnamed protein product [Vitis vinifera]
VIT_203s0088g00260	grey	K13289|1|7e-113|362|mtr:MTR_4g021500|cathepsin A (carboxypeptidase C) [EC:3.4.16.5];K09756|3|1e-111|345|ath:AT5G09640|serine carboxypeptidase-like 19 [EC:3.4.16.- 2.3.1.91]	gi|225429209|ref|XP_002272116.1|/0/PREDICTED: serine carboxypeptidase-like 18 [Vitis vinifera]_x0001_gi|297736410|emb|CBI25133.3| unnamed protein product [Vitis vinifera]
VIT_206s0009g02830	grey	K13083|1|5e-180|508|vvi:100852531|cytochrome P450, family 75, subfamily A (flavonoid 3',5'-hydroxylase) [EC:1.14.13.88]	-
VIT_202s0025g00060	grey	-	-
VIT_213s0019g04850	grey	-	gi|296085978|emb|CBI31419.3|/1.56858e-14/unnamed protein product [Vitis vinifera]
VIT_205s0020g01070	grey	K14484|1|4e-08|53.1|aly:ARALYDRAFT_887587|auxin-responsive protein IAA	gi|297744224|emb|CBI37194.3|/4.26184e-139/unnamed protein product [Vitis vinifera]
VIT_202s0025g04300	grey	-	gi|225426799|ref|XP_002276431.1|/1.13681e-93/PREDICTED: thaumatin-like protein [Vitis vinifera]
VIT_204s0008g03930	grey	-	gi|526117780|ref|NP_001268112.1|/1.15453e-166/RD22-like protein precursor [Vitis vinifera]_x0001_gi|54645911|gb|AAV36561.1| RD22-like protein [Vitis vinifera]
VIT_216s0039g01980	grey	-	gi|297737313|emb|CBI26514.3|/1.57115e-82/unnamed protein product [Vitis vinifera]
VIT_215s0046g01610	grey	K01183|1|1e-72|180|vvi:100251796|chitinase [EC:3.2.1.14]	-
VIT_205s0077g00170	grey	-	gi|296083198|emb|CBI22834.3|/3.90352e-87/unnamed protein product [Vitis vinifera]
VIT_200s0299g00090	grey	-	gi|296085702|emb|CBI29501.3|/6.13357e-09/unnamed protein product [Vitis vinifera]
VIT_215s0046g00360	grey	K00924|1|4e-30|125|ath:AT5G22850|[EC:2.7.1.-]	gi|297745479|emb|CBI40559.3|/0/unnamed protein product [Vitis vinifera]
VIT_200s0187g00300	grey	K01555|1|0.0|649|vvi:100246657|fumarylacetoacetase [EC:3.7.1.2]	gi|359495556|ref|XP_003635021.1|/0/PREDICTED: fumarylacetoacetase-like [Vitis vinifera]_x0001_gi|297741817|emb|CBI33122.3| unnamed protein product [Vitis vinifera]
VIT_205s0049g00780	grey	-	gi|359477792|ref|XP_002281153.2|/3.24926e-62/PREDICTED: proline-rich 33 kDa extensin-related protein-like [Vitis vinifera]
VIT_210s0003g00100	grey	-	gi|297740414|emb|CBI30596.3|/5.13988e-11/unnamed protein product [Vitis vinifera]
VIT_207s0005g01450	grey	K04371|1|3e-26|111|vvi:100254083|extracellular signal-regulated kinase 1/2 [EC:2.7.11.24];K09060|2|2e-08|57.0|sbi:SORBI_04g002360|plant G-box-binding factor	gi|297743979|emb|CBI36949.3|/6.30229e-109/unnamed protein product [Vitis vinifera]
VIT_200s2068g00005	grey	-	-
VIT_200s2341g00010	grey	K04079|1|1e-26|80.9|vvi:100246843|molecular chaperone HtpG	gi|659131109|ref|XP_008465515.1|/1.86327e-37/PREDICTED: heat shock cognate protein 80-like, partial [Cucumis melo]
VIT_216s0013g00390	grey	-	gi|297745084|emb|CBI38676.3|/6.64873e-36/unnamed protein product [Vitis vinifera]
VIT_207s0129g00100	grey	K15040|1|5e-56|177|rcu:RCOM_0580080|voltage-dependent anion channel protein 2	gi|359480551|ref|XP_002279650.2|/0/PREDICTED: mitochondrial outer membrane protein porin of 36 kDa-like [Vitis vinifera]_x0001_gi|147772866|emb|CAN75907.1| hypothetical protein VITISV_001975 [Vitis vinifera]_x0001_gi|296087320|emb|CBI33694.3| unnamed protein product [Vitis vinifera]
VIT_206s0009g02880	grey	K13083|1|0.0|615|vvi:100852531|cytochrome P450, family 75, subfamily A (flavonoid 3',5'-hydroxylase) [EC:1.14.13.88]	-
VIT_205s0077g01150	grey	-	gi|296083261|emb|CBI22897.3|/1.953e-180/unnamed protein product [Vitis vinifera]
VIT_200s2081g00010	grey	K00020|1|9e-08|49.3|olu:OSTLU_45774|3-hydroxyisobutyrate dehydrogenase [EC:1.1.1.31]	gi|297736079|emb|CBI24117.3|/2.47909e-73/unnamed protein product [Vitis vinifera]
VIT_216s0050g01150	grey	K04079|1|0.0|1204|vvi:100257736|molecular chaperone HtpG	gi|302143791|emb|CBI22652.3|/0/unnamed protein product [Vitis vinifera]
VIT_200s0313g00060	grey	-	gi|297744858|emb|CBI38272.3|/1.7365e-13/unnamed protein product [Vitis vinifera]
VIT_214s0060g02730	grey	-	gi|526117844|ref|NP_001268128.1|/3.20776e-91/germin-like protein 5 [Vitis vinifera]_x0001_gi|119067552|gb|ABL60874.1| germin-like protein 5 [Vitis vinifera]_x0001_gi|296089656|emb|CBI39475.3| unnamed protein product [Vitis vinifera]
VIT_219s0014g05370	grey	K07466|1|1e-15|72.0|vvi:100255412|replication factor A1	gi|359484959|ref|XP_003633189.1|/3.06934e-136/PREDICTED: LOW QUALITY PROTEIN: replication factor A protein 1-like [Vitis vinifera]
VIT_200s1336g00020	grey	K14771|1|2e-42|148|ath:AT2G17250|U3 small nucleolar RNA-associated protein 19	gi|297736656|emb|CBI25673.3|/3.67611e-165/unnamed protein product [Vitis vinifera]
VIT_203s0088g00710	grey	K13449|1|1e-96|279|vvi:100258414|pathogenesis-related protein 1	gi|297736382|emb|CBI25105.3|/0/unnamed protein product [Vitis vinifera]
VIT_200s0788g00010	grey	K02726|1|2e-40|134|vvi:100262851|20S proteasome subunit alpha 2 [EC:3.4.25.1]	gi|296084729|emb|CBI25870.3|/2.02049e-30/unnamed protein product [Vitis vinifera]_x0001_gi|297735324|emb|CBI17764.3| unnamed protein product [Vitis vinifera]_x0001_gi|298204904|emb|CBI34211.3| unnamed protein product [Vitis vinifera]
VIT_201s0011g05720	grey	-	gi|297737633|emb|CBI26834.3|/6.05329e-20/unnamed protein product [Vitis vinifera]
VIT_202s0012g02690	grey	-	gi|147799536|emb|CAN64031.1|/2.42392e-22/hypothetical protein VITISV_037889 [Vitis vinifera]
VIT_215s0046g01590	grey	K01183|1|2e-132|384|sbi:SORBI_02g009370|chitinase [EC:3.2.1.14]	gi|297745378|emb|CBI40458.3|/0/unnamed protein product [Vitis vinifera]
VIT_202s0012g02440	grey	K00001|1|4e-06|42.4|gmx:100787307|alcohol dehydrogenase [EC:1.1.1.1]	gi|297742023|emb|CBI33810.3|/6.69893e-48/unnamed protein product [Vitis vinifera]
VIT_215s0048g00290	grey	-	gi|225454024|ref|XP_002274805.1|/1.14552e-159/PREDICTED: tRNA 2'-phosphotransferase 1 [Vitis vinifera]_x0001_gi|296089203|emb|CBI38906.3| unnamed protein product [Vitis vinifera]
VIT_200s0854g00050	grey	-	gi|296088221|emb|CBI35736.3|/3.31239e-20/unnamed protein product [Vitis vinifera]
VIT_201s0011g01770	grey	-	gi|297737971|emb|CBI27172.3|/2.65848e-21/unnamed protein product [Vitis vinifera]
VIT_212s0028g03560	grey	-	gi|225446382|ref|XP_002274226.1|/0/PREDICTED: uncharacterized protein LOC100248895 [Vitis vinifera]_x0001_gi|302143301|emb|CBI21862.3| unnamed protein product [Vitis vinifera]
VIT_206s0009g02970	grey	K13083|1|0.0|902|vvi:100852531|cytochrome P450, family 75, subfamily A (flavonoid 3',5'-hydroxylase) [EC:1.14.13.88]	-
VIT_204s0008g07330	grey	-	gi|296082180|emb|CBI21185.3|/2.8594e-09/unnamed protein product [Vitis vinifera]
VIT_200s0230g00090	grey	-	gi|302143997|emb|CBI23102.3|/2.30989e-128/unnamed protein product [Vitis vinifera]
VIT_219s0014g03910	grey	K11836|1|2e-57|192|vvi:100264052|ubiquitin carboxyl-terminal hydrolase 5/13 [EC:3.1.2.15]	gi|587924783|gb|EXC12070.1|/7.29773e-41/Ubiquitin carboxyl-terminal hydrolase 14 [Morus notabilis]
VIT_219s0014g03390	grey	-	gi|302143062|emb|CBI20357.3|/2.30195e-34/unnamed protein product [Vitis vinifera]
VIT_200s2795g00010	grey	K00020|1|7e-06|42.7|olu:OSTLU_45774|3-hydroxyisobutyrate dehydrogenase [EC:1.1.1.31]	gi|225468850|ref|XP_002266252.1|/0/PREDICTED: putative oxidoreductase GLYR1 isoform 1 [Vitis vinifera]_x0001_gi|147861759|emb|CAN78910.1| hypothetical protein VITISV_032948 [Vitis vinifera]_x0001_gi|297736660|emb|CBI25677.3| unnamed protein product [Vitis vinifera]
VIT_213s0019g01760	grey	-	gi|296081307|emb|CBI17751.3|/3.40811e-06/unnamed protein product [Vitis vinifera]
VIT_201s0127g00590	grey	-	gi|297739054|emb|CBI28543.3|/0/unnamed protein product [Vitis vinifera]
VIT_208s0040g02140	grey	-	-
VIT_218s0001g11430	grey	K00517|1|3e-172|501|ath:AT4G31940|[EC:1.14.-.-];K05280|2|1e-89|288|vvi:100263810|flavonoid 3'-monooxygenase [EC:1.14.13.21]	gi|359492637|ref|XP_002283952.2|/0/PREDICTED: cytochrome P450 82A3-like [Vitis vinifera]
VIT_206s0061g00120	grey	-	gi|297734954|emb|CBI17188.3|/0/unnamed protein product [Vitis vinifera]
VIT_200s0706g00010	grey	-	gi|296083531|emb|CBI23521.3|/1.70039e-53/unnamed protein product [Vitis vinifera]
VIT_215s0046g01570	grey	K01183|1|5e-131|380|sbi:SORBI_02g009370|chitinase [EC:3.2.1.14]	gi|297745379|emb|CBI40459.3|/1.42143e-158/unnamed protein product [Vitis vinifera]
VIT_206s0009g02810	grey	K13083|1|0.0|849|vvi:100261319|cytochrome P450, family 75, subfamily A (flavonoid 3',5'-hydroxylase) [EC:1.14.13.88]	-
VIT_200s2536g00010	grey	-	gi|297739018|emb|CBI28370.3|/2.34225e-112/unnamed protein product [Vitis vinifera]
VIT_213s0064g01840	grey	-	gi|147862116|emb|CAN82956.1|/1.91331e-168/hypothetical protein VITISV_014776 [Vitis vinifera]
VIT_211s0016g03570	grey	-	gi|225445180|ref|XP_002284145.1|/0/PREDICTED: transcription factor bHLH68 [Vitis vinifera]_x0001_gi|297738793|emb|CBI28038.3| unnamed protein product [Vitis vinifera]
VIT_214s0081g00170	grey	-	gi|296087916|emb|CBI35199.3|/1.23116e-09/unnamed protein product [Vitis vinifera]
VIT_219s0093g00190	grey	K00799|1|1e-112|331|gmx:547936|glutathione S-transferase [EC:2.5.1.18]	gi|359494423|ref|XP_003634776.1|/8.44944e-149/PREDICTED: probable glutathione S-transferase parC-like [Vitis vinifera]
VIT_219s0090g01530	grey	K06911|1|0.0|587|vvi:100241784|	gi|225460799|ref|XP_002275409.1|/0/PREDICTED: pirin-like protein [Vitis vinifera]_x0001_gi|297737519|emb|CBI26720.3| unnamed protein product [Vitis vinifera]
VIT_209s0002g00890	grey	K13464|1|2e-43|159|pop:POPTR_817040|jasmonate ZIM domain-containing protein	gi|359482414|ref|XP_002272363.2|/0/PREDICTED: protein TIFY 10A-like [Vitis vinifera]
VIT_216s0100g00990	grey	K13232|1|0.0|754|vvi:100259169|stilbene synthase [EC:2.3.1.95]	gi|393717955|gb|AFN21514.1|/0/stilbene synthase [Vitis pseudoreticulata]
VIT_201s0026g02540	red	K11982|1|4e-24|100|zma:100383341|E3 ubiquitin-protein ligase RNF115/126 [EC:6.3.2.19]	gi|296086359|emb|CBI31948.3|/1.0142e-180/unnamed protein product [Vitis vinifera]
VIT_214s0060g00160	red	K14297|1|4e-21|78.6|vvi:100249633|nuclear pore complex protein Nup98-Nup96	gi|296089866|emb|CBI39685.3|/1.34339e-41/unnamed protein product [Vitis vinifera]
VIT_204s0043g00840	red	K09561|1|1e-07|55.8|vcn:VOLCADRAFT_67840|STIP1 homology and U-box containing protein 1 [EC:6.3.2.19]	gi|297744703|emb|CBI37965.3|/6.55094e-179/unnamed protein product [Vitis vinifera]
VIT_213s0067g00890	red	K05857|1|0.0|1100|vvi:100248420|phosphatidylinositol phospholipase C, delta [EC:3.1.4.11]	gi|297745892|emb|CBI15948.3|/0/unnamed protein product [Vitis vinifera]
VIT_209s0096g00625	red	-	gi|359483044|ref|XP_002270539.2|/0/PREDICTED: hydroxycinnamoyl-Coenzyme A shikimate/quinate hydroxycinnamoyltransferase-like [Vitis vinifera]
VIT_201s0011g03540	red	-	gi|297737817|emb|CBI27018.3|/0/unnamed protein product [Vitis vinifera]
VIT_204s0023g01120	red	K13648|1|3e-15|78.6|pop:POPTR_581394|alpha-1,4-galacturonosyltransferase [EC:2.4.1.43]	gi|297735217|emb|CBI17579.3|/1.44772e-177/unnamed protein product [Vitis vinifera]
VIT_200s0169g00060	red	-	-
VIT_214s0036g01020	red	K08770|1|0.0|740|vvi:100252768|ubiquitin C	gi|568885973|ref|XP_006495490.1|/9.99369e-71/PREDICTED: polyubiquitin 4-like, partial [Citrus sinensis]
VIT_207s0005g02710	red	-	gi|225437795|ref|XP_002281632.1|/0/PREDICTED: uncharacterized protein LOC100255480 isoform 1 [Vitis vinifera]
VIT_217s0000g03790	red	-	-
VIT_208s0040g01370	red	K07213|1|2e-06|47.4|rcu:RCOM_0148180|copper chaperone	gi|225440067|ref|XP_002282335.1|/8.99353e-63/PREDICTED: uncharacterized protein LOC100244817 [Vitis vinifera]_x0001_gi|297741643|emb|CBI32775.3| unnamed protein product [Vitis vinifera]
VIT_206s0061g01440	red	-	gi|225436319|ref|XP_002267642.1|/7.93391e-91/PREDICTED: uncharacterized protein LOC100243168 [Vitis vinifera]_x0001_gi|297734837|emb|CBI17071.3| unnamed protein product [Vitis vinifera]
VIT_212s0057g01500	red	K07300|1|0.0|761|vvi:100244138|Ca2+:H+ antiporter	gi|296085076|emb|CBI28491.3|/0/unnamed protein product [Vitis vinifera]
VIT_200s0768g00040	red	-	gi|359497396|ref|XP_003635501.1|/0/PREDICTED: receptor-like cytosolic serine/threonine-protein kinase RBK1-like [Vitis vinifera]_x0001_gi|297739417|emb|CBI29579.3| unnamed protein product [Vitis vinifera]
VIT_210s0003g03300	red	-	gi|225444549|ref|XP_002275796.1|/2.51246e-91/PREDICTED: uncharacterized protein LOC100265752 [Vitis vinifera]_x0001_gi|297740690|emb|CBI30872.3| unnamed protein product [Vitis vinifera]
VIT_208s0040g01860	red	-	gi|297741601|emb|CBI32733.3|/1.27535e-120/unnamed protein product [Vitis vinifera]
VIT_219s0014g00450	red	-	gi|225461784|ref|XP_002285609.1|/0/PREDICTED: uncharacterized protein LOC100253718 [Vitis vinifera]_x0001_gi|302142824|emb|CBI20119.3| unnamed protein product [Vitis vinifera]
VIT_214s0006g00070	red	K03921|1|8e-110|321|vvi:100255873|acyl-[acyl-carrier-protein] desaturase [EC:1.14.19.2]	gi|296087076|emb|CBI33450.3|/8.32773e-107/unnamed protein product [Vitis vinifera]
VIT_216s0098g01150	red	K14488|1|1e-70|214|vvi:100241753|SAUR family protein	gi|302143962|emb|CBI23067.3|/2.71158e-84/unnamed protein product [Vitis vinifera]
VIT_209s0002g00420	red	-	gi|225441995|ref|XP_002266506.1|/8.90855e-104/PREDICTED: uncharacterized protein LOC100253160 [Vitis vinifera]_x0001_gi|297742935|emb|CBI35802.3| unnamed protein product [Vitis vinifera]
VIT_218s0001g15460	red	K03921|1|0.0|746|vvi:100255873|acyl-[acyl-carrier-protein] desaturase [EC:1.14.19.2]	gi|296087076|emb|CBI33450.3|/8.32773e-107/unnamed protein product [Vitis vinifera]
VIT_206s0080g00570	red	-	gi|296084899|emb|CBI28308.3|/1.34882e-158/unnamed protein product [Vitis vinifera]
VIT_215s0046g00170	red	K09422|1|3e-154|447|vvi:100232899|myb proto-oncogene protein, plant	gi|297745498|emb|CBI40578.3|/3.77687e-134/unnamed protein product [Vitis vinifera]
VIT_200s0929g00020	red	K04733|1|3e-67|227|smo:SELMODRAFT_159261|interleukin-1 receptor-associated kinase 4 [EC:2.7.11.1];K13430|2|2e-63|219|rcu:RCOM_1078760|serine/threonine-protein kinase PBS1 [EC:2.7.11.1]	gi|359497499|ref|XP_003635541.1|/1.15837e-19/PREDICTED: AP2-like ethylene-responsive transcription factor AIL6-like [Vitis vinifera]
VIT_205s0020g02770	red	K01953|1|1e-07|56.2|ppp:PHYPADRAFT_173106|asparagine synthase (glutamine-hydrolysing) [EC:6.3.5.4]	gi|225432548|ref|XP_002280658.1|/8.74461e-167/PREDICTED: stem-specific protein TSJT1 [Vitis vinifera]_x0001_gi|297736991|emb|CBI26192.3| unnamed protein product [Vitis vinifera]
VIT_202s0025g05120	red	-	gi|225426651|ref|XP_002281251.1|/0/PREDICTED: uncharacterized protein LOC100242743 [Vitis vinifera]_x0001_gi|147794108|emb|CAN62364.1| hypothetical protein VITISV_031924 [Vitis vinifera]
VIT_206s0061g00760	red	-	gi|297734896|emb|CBI17130.3|/1.94824e-152/unnamed protein product [Vitis vinifera]
VIT_204s0023g03370	red	K00475|1|0.0|691|vvi:100233079|naringenin 3-dioxygenase [EC:1.14.11.9]	gi|147807405|emb|CAN61951.1|/0/hypothetical protein VITISV_003886 [Vitis vinifera]
VIT_208s0056g01300	red	K10712|1|3e-147|425|vvi:100263913|cysteamine dioxygenase [EC:1.13.11.19]	gi|225439197|ref|XP_002275517.1|/6.14888e-147/PREDICTED: 2-aminoethanethiol dioxygenase [Vitis vinifera]_x0001_gi|296085895|emb|CBI31219.3| unnamed protein product [Vitis vinifera]
VIT_203s0088g00570	red	-	gi|225437667|ref|XP_002279289.1|/8.96958e-134/PREDICTED: nitrogen regulatory protein P-II homolog [Vitis vinifera]_x0001_gi|297744028|emb|CBI36998.3| unnamed protein product [Vitis vinifera]
VIT_207s0129g00530	red	-	gi|296087355|emb|CBI33729.3|/8.195e-173/unnamed protein product [Vitis vinifera]
VIT_210s0071g00060	red	-	gi|297742772|emb|CBI35406.3|/8.19609e-99/unnamed protein product [Vitis vinifera]
VIT_201s0011g01170	red	-	gi|297738027|emb|CBI27228.3|/2.11684e-23/unnamed protein product [Vitis vinifera]
VIT_210s0116g00530	red	K03146|1|0.0|674|vvi:100265774|thiamine biosynthetic enzyme	gi|302144071|emb|CBI23176.3|/0/unnamed protein product [Vitis vinifera]
VIT_212s0035g01050	red	-	gi|297739516|emb|CBI29698.3|/0/unnamed protein product [Vitis vinifera]
VIT_204s0023g03130	red	K11275|1|3e-59|198|vvi:100254064|histone H1/5	gi|225431183|ref|XP_002270241.1|/1.46914e-60/PREDICTED: histone H1 [Vitis vinifera]_x0001_gi|297735035|emb|CBI17397.3| unnamed protein product [Vitis vinifera]
VIT_210s0071g00770	red	K00924|1|3e-29|122|aly:ARALYDRAFT_489138|[EC:2.7.1.-]	gi|297742733|emb|CBI35367.3|/0/unnamed protein product [Vitis vinifera]
VIT_216s0013g01080	red	K09286|1|3e-83|256|vvi:100254616|EREBP-like factor	gi|297745018|emb|CBI38610.3|/0/unnamed protein product [Vitis vinifera]
VIT_201s0011g01160	red	-	gi|225423595|ref|XP_002273965.1|/0/PREDICTED: haloacid dehalogenase-like hydrolase domain-containing-like isoform 2 [Vitis vinifera]_x0001_gi|225423597|ref|XP_002273939.1| PREDICTED: haloacid dehalogenase-like hydrolase domain-containing-like isoform 1 [Vitis vinifera]_x0001_gi|297738028|emb|CBI27229.3| unnamed protein product [Vitis vinifera]
VIT_209s0002g09140	red	K09286|1|3e-07|51.6|pop:POPTR_799710|EREBP-like factor	gi|297743617|emb|CBI36484.3|/1.40015e-62/unnamed protein product [Vitis vinifera]
VIT_200s0173g00226	red	K04043|1|8e-45|115|vvi:100250929|molecular chaperone DnaK	gi|296088081|emb|CBI35440.3|/0/unnamed protein product [Vitis vinifera]
VIT_208s0040g00800	red	-	gi|225440165|ref|XP_002283348.1|/0/PREDICTED: auxin-induced protein 5NG4 isoform 1 [Vitis vinifera]_x0001_gi|297741692|emb|CBI32824.3| unnamed protein product [Vitis vinifera]
VIT_204s0008g06930	red	-	gi|296082158|emb|CBI21163.3|/8.14068e-13/unnamed protein product [Vitis vinifera]
VIT_210s0042g00880	red	K13232|1|3e-33|118|vvi:100241891|stilbene synthase [EC:2.3.1.95]	gi|393717955|gb|AFN21514.1|/0/stilbene synthase [Vitis pseudoreticulata]
VIT_212s0059g00310	red	-	gi|225446957|ref|XP_002264595.1|/4.71045e-95/PREDICTED: uncharacterized protein LOC100253285 [Vitis vinifera]_x0001_gi|297739127|emb|CBI28778.3| unnamed protein product [Vitis vinifera]
VIT_204s0044g01120	red	K00001|1|0.0|716|vvi:100267821|alcohol dehydrogenase [EC:1.1.1.1]	gi|359477028|ref|XP_002281349.2|/0/PREDICTED: alcohol dehydrogenase 1 [Vitis vinifera]
VIT_218s0001g01060	red	K05283|1|4e-12|68.2|aly:ARALYDRAFT_354960|phosphatidylinositol glycan, class W [EC:2.3.-.-];K11982|2|1e-09|59.7|gmx:100787242|E3 ubiquitin-protein ligase RNF115/126 [EC:6.3.2.19];K15692|5|2e-08|55.8|ppp:PHYPADRAFT_16563|E3 ubiquitin-protein ligase RNF13 [EC:6.3.2.19]	gi|302141725|emb|CBI18928.3|/1.35627e-116/unnamed protein product [Vitis vinifera]
VIT_200s0229g00050	red	-	-
VIT_213s0067g02300	red	-	gi|225448613|ref|XP_002278922.1|/5.36377e-48/PREDICTED: uncharacterized protein LOC100267335 [Vitis vinifera]_x0001_gi|297736525|emb|CBI25396.3| unnamed protein product [Vitis vinifera]
VIT_204s0008g01520	turquoise	K13993|1|2e-81|239|vvi:100266315|HSP20 family protein	gi|296081689|emb|CBI20694.3|/1.26843e-80/unnamed protein product [Vitis vinifera]
VIT_204s0008g01580	turquoise	K13993|1|5e-81|240|vvi:100245734|HSP20 family protein	gi|359475956|ref|XP_002280544.2|/1.578e-53/PREDICTED: 17.9 kDa class II heat shock protein-like [Vitis vinifera]
VIT_201s0011g04820	turquoise	-	gi|297737710|emb|CBI26911.3|/5.95506e-139/unnamed protein product [Vitis vinifera]
VIT_212s0035g01910	turquoise	K13993|1|1e-63|203|rcu:RCOM_0977820|HSP20 family protein	gi|297739445|emb|CBI29627.3|/0/unnamed protein product [Vitis vinifera]
VIT_217s0000g06280	turquoise	K10960|1|0.0|906|vvi:100243277|geranylgeranyl reductase [EC:1.3.1.83]	gi|297733970|emb|CBI15217.3|/0/unnamed protein product [Vitis vinifera]
VIT_204s0008g01490	turquoise	K13993|1|5e-65|197|vvi:100245734|HSP20 family protein	gi|359475956|ref|XP_002280544.2|/1.578e-53/PREDICTED: 17.9 kDa class II heat shock protein-like [Vitis vinifera]
VIT_217s0000g09370	turquoise	K02358|1|0.0|734|vvi:100244975|elongation factor Tu	gi|297733695|emb|CBI14942.3|/0/unnamed protein product [Vitis vinifera]
VIT_218s0089g01270	turquoise	K13993|1|2e-113|324|vvi:100263588|HSP20 family protein	-
VIT_214s0108g00090	turquoise	K10712|1|0.0|523|vvi:100266451|cysteamine dioxygenase [EC:1.13.11.19]	gi|225452714|ref|XP_002282633.1|/0/PREDICTED: 2-aminoethanethiol dioxygenase isoform 2 [Vitis vinifera]_x0001_gi|296082863|emb|CBI22164.3| unnamed protein product [Vitis vinifera]
VIT_216s0039g00990	turquoise	K00799|1|6e-151|424|vvi:100254521|glutathione S-transferase [EC:2.5.1.18]	gi|225454637|ref|XP_002266994.1|/1.83507e-149/PREDICTED: glutathione transferase GST 23-like isoform 1 [Vitis vinifera]
VIT_202s0025g00280	turquoise	K04079|1|0.0|742|zma:100384473|molecular chaperone HtpG	gi|474401889|gb|EMS66149.1|/0/Heat shock protein 83 [Triticum urartu]
VIT_218s0001g15410	turquoise	K00001|1|0.0|718|vvi:100232853|alcohol dehydrogenase [EC:1.1.1.1]	gi|302142758|emb|CBI19961.3|/0/unnamed protein product [Vitis vinifera]
VIT_208s0040g00390	turquoise	K04035|1|0.0|790|vvi:100241461|magnesium-protoporphyrin IX monomethyl ester (oxidative) cyclase [EC:1.14.13.81]	gi|225440242|ref|XP_002283892.1|/0/PREDICTED: magnesium-protoporphyrin IX monomethyl ester [oxidative] cyclase, chloroplastic [Vitis vinifera]_x0001_gi|147844779|emb|CAN79041.1| hypothetical protein VITISV_043754 [Vitis vinifera]
VIT_215s0046g01650	turquoise	-	gi|297745373|emb|CBI40453.3|/0/unnamed protein product [Vitis vinifera]
VIT_219s0014g03730	turquoise	-	gi|225461304|ref|XP_002281704.1|/8.39732e-171/PREDICTED: uncharacterized protein LOC100267563 [Vitis vinifera]_x0001_gi|302143087|emb|CBI20382.3| unnamed protein product [Vitis vinifera]
VIT_213s0067g00260	turquoise	-	gi|297736638|emb|CBI25509.3|/0/unnamed protein product [Vitis vinifera]
VIT_208s0007g01630	turquoise	K07375|1|0.0|838|gmx:100788253|tubulin beta	gi|297742537|emb|CBI34686.3|/3.74678e-22/unnamed protein product [Vitis vinifera]
VIT_204s0023g00410	turquoise	K02699|1|9e-111|335|vvi:100242802|photosystem I subunit XI	gi|225430991|ref|XP_002278899.1|/6.21188e-104/PREDICTED: uncharacterized protein LOC100259906 [Vitis vinifera]
VIT_200s0207g00210	turquoise	K02716|1|0.0|657|vvi:100245459|photosystem II oxygen-evolving enhancer protein 1	-
VIT_217s0000g09800	turquoise	-	gi|225456814|ref|XP_002275781.1|/0/PREDICTED: probable pectate lyase 5-like [Vitis vinifera]
VIT_218s0001g00760	turquoise	K02638|1|2e-98|286|vvi:100248911|plastocyanin	gi|225459768|ref|XP_002285904.1|/1.3523e-96/PREDICTED: plastocyanin, chloroplastic isoform 1 [Vitis vinifera]_x0001_gi|359491972|ref|XP_003634348.1| PREDICTED: plastocyanin, chloroplastic isoform 2 [Vitis vinifera]_x0001_gi|302141707|emb|CBI18910.3| unnamed protein product [Vitis vinifera]
VIT_201s0026g02480	turquoise	-	gi|296086365|emb|CBI31954.3|/0/unnamed protein product [Vitis vinifera]
VIT_205s0062g00310	turquoise	K13692|1|1e-128|384|ath:AT1G05560|UDP-glucose:(indol-3-yl)acetate beta-D-glucosyltransferase [EC:2.4.1.121];K12338|3|5e-127|379|aly:ARALYDRAFT_915488|anthocyanin 5-O-glucosyltransferase [EC:2.4.1.-]	gi|296089572|emb|CBI39391.3|/0/unnamed protein product [Vitis vinifera]
VIT_213s0067g02181	turquoise	-	gi|297736533|emb|CBI25404.3|/0/unnamed protein product [Vitis vinifera]
VIT_205s0020g01090	turquoise	-	gi|359481183|ref|XP_003632587.1|/0/PREDICTED: regulatory-associated protein of TOR 1-like isoform 1 [Vitis vinifera]_x0001_gi|297735579|emb|CBI18073.3| unnamed protein product [Vitis vinifera]
VIT_205s0020g04780	turquoise	-	gi|302142947|emb|CBI20242.3|/0/unnamed protein product [Vitis vinifera]
VIT_217s0000g09810	turquoise	K01728|1|0.0|716|vvi:100243265|pectate lyase [EC:4.2.2.2]	gi|225456814|ref|XP_002275781.1|/0/PREDICTED: probable pectate lyase 5-like [Vitis vinifera]
VIT_215s0046g01560	turquoise	K09291|1|2e-09|63.9|bdi:100825730|nucleoprotein TPR	gi|297734100|emb|CBI15347.3|/0/unnamed protein product [Vitis vinifera]
VIT_218s0001g02740	turquoise	K03542|1|5e-129|379|vvi:100245393|photosystem II 22kDa protein	gi|225459564|ref|XP_002285857.1|/3.51569e-129/PREDICTED: photosystem II 22 kDa protein, chloroplastic [Vitis vinifera]_x0001_gi|302141814|emb|CBI19017.3| unnamed protein product [Vitis vinifera]
VIT_215s0046g03570	turquoise	K15095|1|1e-159|454|vvi:100248214|(+)-neomenthol dehydrogenase [EC:1.1.1.208]	gi|297745219|emb|CBI40299.3|/0/unnamed protein product [Vitis vinifera]
VIT_217s0000g04920	turquoise	K14489|1|1e-16|82.0|vvi:100247122|arabidopsis histidine kinase 2/3/4 (cytokinin receptor) [EC:2.7.13.3];K15263|5|4e-14|73.2|vvi:100252615|cell growth-regulating nucleolar protein	gi|359497284|ref|XP_003635474.1|/1.54213e-98/PREDICTED: LOW QUALITY PROTEIN: tubulin beta-1 chain-like [Vitis vinifera]
VIT_204s0008g07020	turquoise	K13071|1|2e-50|185|ppp:PHYPADRAFT_134389|pheophorbide a oxygenase [EC:1.14.12.20]	gi|359475902|ref|XP_002283433.2|/0/PREDICTED: protein TIC 55, chloroplastic-like [Vitis vinifera]_x0001_gi|296082166|emb|CBI21171.3| unnamed protein product [Vitis vinifera]
VIT_207s0104g00420	turquoise	K01061|1|2e-78|244|bdi:100822628|carboxymethylenebutenolidase [EC:3.1.1.45]	gi|359479862|ref|XP_002275597.2|/7.41991e-171/PREDICTED: endo-1,3;1,4-beta-D-glucanase [Vitis vinifera]
VIT_204s0008g06150	turquoise	-	-
VIT_212s0057g00420	turquoise	-	gi|225447614|ref|XP_002273270.1|/0/PREDICTED: uncharacterized protein LOC100258038 [Vitis vinifera]
VIT_212s0035g00270	turquoise	K02639|1|1e-86|253|vvi:100249080|ferredoxin	gi|225448217|ref|XP_002269498.1|/0/PREDICTED: transmembrane 9 superfamily member 3 [Vitis vinifera]_x0001_gi|297739584|emb|CBI29766.3| unnamed protein product [Vitis vinifera]
VIT_219s0027g00200	turquoise	K03541|1|7e-83|247|vvi:100243967|photosystem II 10kDa protein	gi|225462227|ref|XP_002271791.1|/3.74043e-82/PREDICTED: photosystem II 10 kDa polypeptide, chloroplastic [Vitis vinifera]_x0001_gi|147789486|emb|CAN71762.1| hypothetical protein VITISV_021149 [Vitis vinifera]_x0001_gi|296082806|emb|CBI21811.3| unnamed protein product [Vitis vinifera]
VIT_211s0118g00815	turquoise	-	-
VIT_215s0046g02110	turquoise	-	gi|225454314|ref|XP_002277223.1|/9.41869e-104/PREDICTED: late embryogenesis abundant protein Lea14-A [Vitis vinifera]_x0001_gi|147841416|emb|CAN73360.1| hypothetical protein VITISV_006164 [Vitis vinifera]_x0001_gi|297745335|emb|CBI40415.3| unnamed protein product [Vitis vinifera]
VIT_204s0008g00180	turquoise	K00029|1|0.0|951|vvi:100249166|malate dehydrogenase (oxaloacetate-decarboxylating)(NADP+) [EC:1.1.1.40]	gi|359475960|ref|XP_003631773.1|/0/PREDICTED: NADP-dependent malic enzyme-like [Vitis vinifera]
VIT_202s0109g00080	turquoise	K00855|1|0.0|777|vvi:100244092|phosphoribulokinase [EC:2.7.1.19]	gi|225470804|ref|XP_002263724.1|/0/PREDICTED: phosphoribulokinase, chloroplastic-like [Vitis vinifera]
VIT_204s0023g03010	turquoise	K01623|1|0.0|768|vvi:100852851|fructose-bisphosphate aldolase, class I [EC:4.1.2.13]	gi|297735045|emb|CBI17407.3|/0/unnamed protein product [Vitis vinifera]
VIT_201s0011g04300	turquoise	-	gi|255570697|ref|XP_002526303.1|/0/kinase, putative [Ricinus communis]_x0001_gi|223534384|gb|EEF36092.1| kinase, putative [Ricinus communis]
VIT_209s0002g06400	turquoise	-	-
VIT_205s0062g00300	turquoise	K13692|1|6e-142|418|ath:AT1G05560|UDP-glucose:(indol-3-yl)acetate beta-D-glucosyltransferase [EC:2.4.1.121];K12338|2|8e-142|417|ath:AT4G14090|anthocyanin 5-O-glucosyltransferase [EC:2.4.1.-]	gi|296089572|emb|CBI39391.3|/0/unnamed protein product [Vitis vinifera]
VIT_201s0011g05670	turquoise	-	gi|225424364|ref|XP_002284976.1|/7.79949e-108/PREDICTED: nudix hydrolase 18, mitochondrial [Vitis vinifera]_x0001_gi|297737637|emb|CBI26838.3| unnamed protein product [Vitis vinifera]
VIT_213s0019g02190	turquoise	-	gi|296086187|emb|CBI31628.3|/3.5378e-17/unnamed protein product [Vitis vinifera]
VIT_214s0066g01140	turquoise	-	-
VIT_215s0046g02190	turquoise	K13425|1|0.0|579|vvi:100256849|WRKY transcription factor 22	gi|225454298|ref|XP_002276925.1|/0/PREDICTED: WRKY transcription factor 22 [Vitis vinifera]_x0001_gi|297745327|emb|CBI40407.3| unnamed protein product [Vitis vinifera]
VIT_205s0094g00360	turquoise	K01183|1|3e-110|339|vvi:100250948|chitinase [EC:3.2.1.14]	gi|296084272|emb|CBI24660.3|/2.17432e-156/unnamed protein product [Vitis vinifera]
VIT_202s0025g01240	turquoise	K08237|1|0.0|600|pop:POPTR_731288|hydroquinone glucosyltransferase [EC:2.4.1.218]	gi|297742314|emb|CBI34463.3|/0/unnamed protein product [Vitis vinifera]
VIT_216s0050g00710	turquoise	-	gi|302143835|emb|CBI22696.3|/3.10185e-85/unnamed protein product [Vitis vinifera]
VIT_213s0158g00100	turquoise	-	gi|359487231|ref|XP_003633540.1|/1.9665e-140/PREDICTED: LOW QUALITY PROTEIN: agamous-like MADS-box protein AGL15-like [Vitis vinifera]
VIT_201s0011g00830	turquoise	-	gi|297738055|emb|CBI27256.3|/4.62109e-50/unnamed protein product [Vitis vinifera]
VIT_200s0615g00030	turquoise	K00083|1|0.0|540|pop:POPTR_667694|cinnamyl-alcohol dehydrogenase [EC:1.1.1.195]	gi|359497139|ref|XP_003635435.1|/0/PREDICTED: probable mannitol dehydrogenase-like [Vitis vinifera]_x0001_gi|296080872|emb|CBI18801.3| unnamed protein product [Vitis vinifera]
VIT_205s0077g01070	turquoise	K06674|1|7e-06|50.1|vcn:VOLCADRAFT_106052|structural maintenance of chromosome 2	gi|225431940|ref|XP_002277653.1|/9.4494e-115/PREDICTED: universal stress protein A-like protein isoform 1 [Vitis vinifera]
VIT_205s0049g00940	turquoise	K08176|1|0.0|813|pop:POPTR_831623|MFS transporter, PHS family, inorganic phosphate transporter	gi|296083648|emb|CBI23637.3|/1.29725e-119/unnamed protein product [Vitis vinifera]
VIT_201s0026g01340	turquoise	K00799|1|6e-138|399|vvi:100245065|glutathione S-transferase [EC:2.5.1.18]	gi|296086451|emb|CBI32040.3|/0/unnamed protein product [Vitis vinifera]
VIT_218s0164g00030	turquoise	K02113|1|1e-144|407|vvi:100251062|F-type H+-transporting ATPase subunit delta [EC:3.6.3.14]	gi|296088041|emb|CBI35324.3|/7.91961e-99/unnamed protein product [Vitis vinifera]
VIT_201s0010g03620	turquoise	K08908|1|0.0|531|vvi:100266036|light-harvesting complex I chlorophyll a/b binding protein 2	gi|225425420|ref|XP_002277906.1|/0/PREDICTED: chlorophyll a-b binding protein, chloroplastic [Vitis vinifera]_x0001_gi|297738455|emb|CBI27656.3| unnamed protein product [Vitis vinifera]
VIT_208s0007g04800	turquoise	K01674|1|3e-116|337|vvi:100264066|carbonic anhydrase [EC:4.2.1.1]	gi|225441161|ref|XP_002268233.1|/0/PREDICTED: bifunctional monodehydroascorbate reductase and carbonic anhydrase nectarin-3 [Vitis vinifera]_x0001_gi|297739979|emb|CBI30161.3| unnamed protein product [Vitis vinifera]
VIT_212s0028g03550	turquoise	-	gi|302143302|emb|CBI21863.3|/1.13095e-134/unnamed protein product [Vitis vinifera]
VIT_214s0060g00810	turquoise	K00750|1|5e-11|65.9|rcu:RCOM_1590700|glycogenin glucosyltransferase [EC:2.4.1.186]	gi|359487686|ref|XP_003633632.1|/1.81642e-111/PREDICTED: LOW QUALITY PROTEIN: glycogenin-2-like [Vitis vinifera]
VIT_214s0068g00680	turquoise	K05298|1|0.0|399|vvi:100246378|glyceraldehyde-3-phosphate dehydrogenase (NADP+) (phosphorylating) [EC:1.2.1.13]	gi|296082232|emb|CBI21237.3|/3.91395e-172/unnamed protein product [Vitis vinifera]
VIT_203s0017g01460	turquoise	-	gi|587948794|gb|EXC35033.1|/7.16601e-13/hypothetical protein L484_017734 [Morus notabilis]
VIT_204s0023g03600	turquoise	-	gi|359479878|ref|XP_003632368.1|/2.46592e-56/PREDICTED: CLAVATA3/ESR (CLE)-related protein TDIF-like [Vitis vinifera]_x0001_gi|297744332|emb|CBI37302.3| unnamed protein product [Vitis vinifera]
VIT_208s0007g02190	turquoise	K08915|1|0.0|543|vvi:100266604|light-harvesting complex II chlorophyll a/b binding protein 4	-
VIT_202s0025g02490	turquoise	-	-
VIT_205s0062g00270	turquoise	K13692|1|3e-142|418|ath:AT1G05560|UDP-glucose:(indol-3-yl)acetate beta-D-glucosyltransferase [EC:2.4.1.121];K12338|2|3e-141|415|ath:AT4G14090|anthocyanin 5-O-glucosyltransferase [EC:2.4.1.-]	gi|296089572|emb|CBI39391.3|/0/unnamed protein product [Vitis vinifera]
VIT_218s0157g00190	turquoise	K14156|1|0.0|571|vvi:100243934|choline/ethanolamine kinase [EC:2.7.1.32 2.7.1.82]	gi|225470842|ref|XP_002265826.1|/0/PREDICTED: dehydrogenase/reductase SDR family member 12 [Vitis vinifera]_x0001_gi|296083139|emb|CBI22775.3| unnamed protein product [Vitis vinifera]
VIT_204s0008g05210	turquoise	-	gi|359494189|ref|XP_002266196.2|/0/PREDICTED: cellulose synthase-like protein E1 [Vitis vinifera]
VIT_200s0698g00010	turquoise	K03781|1|0.0|812|vvi:100232861|catalase [EC:1.11.1.6]	gi|359476986|ref|XP_003631925.1|/0/PREDICTED: catalase isozyme 1-like [Vitis vinifera]
VIT_215s0021g00940	turquoise	-	-
VIT_200s0510g00050	turquoise	K00924|1|5e-16|82.4|aly:ARALYDRAFT_489138|[EC:2.7.1.-]	gi|302144227|emb|CBI23451.3|/2.00299e-26/unnamed protein product [Vitis vinifera]
VIT_205s0020g03180	turquoise	K02692|1|5e-149|415|vvi:100240928|photosystem I subunit II	gi|297737029|emb|CBI26230.3|/1.11003e-98/unnamed protein product [Vitis vinifera]
VIT_201s0011g00820	turquoise	-	gi|297739262|emb|CBI28913.3|/0/unnamed protein product [Vitis vinifera]
VIT_203s0017g01410	turquoise	-	gi|587948794|gb|EXC35033.1|/7.16601e-13/hypothetical protein L484_017734 [Morus notabilis]
VIT_208s0007g08540	turquoise	K03403|1|0.0|2164|vvi:100258964|magnesium chelatase subunit H [EC:6.6.1.1]	gi|297739658|emb|CBI29840.3|/0/unnamed protein product [Vitis vinifera]
VIT_201s0011g02630	turquoise	-	gi|297737893|emb|CBI27094.3|/2.04474e-90/unnamed protein product [Vitis vinifera]
VIT_212s0057g00630	turquoise	K08913|1|0.0|533|vvi:100254533|light-harvesting complex II chlorophyll a/b binding protein 2	gi|296085005|emb|CBI28420.3|/0/unnamed protein product [Vitis vinifera]
VIT_211s0052g00100	turquoise	K13422|1|7e-16|79.3|mtr:MTR_8g067280|transcription factor MYC2	gi|225445937|ref|XP_002263999.1|/1.19018e-158/PREDICTED: transcription factor bHLH35 [Vitis vinifera]_x0001_gi|297735470|emb|CBI17910.3| unnamed protein product [Vitis vinifera]
VIT_201s0137g00240	turquoise	K01728|1|0.0|740|vvi:100242302|pectate lyase [EC:4.2.2.2]	gi|359489940|ref|XP_002267384.2|/0/PREDICTED: probable pectate lyase 4-like [Vitis vinifera]
VIT_212s0059g01240	turquoise	K14638|1|7e-110|349|ppp:PHYPADRAFT_189464|solute carrier family 15 (peptide/histidine transporter), member 3/4	gi|297739204|emb|CBI28855.3|/0/unnamed protein product [Vitis vinifera]
VIT_212s0059g01230	turquoise	K02907|1|1e-67|223|vvi:100260125|large subunit ribosomal protein L30	gi|297739204|emb|CBI28855.3|/0/unnamed protein product [Vitis vinifera]
VIT_207s0031g02610	turquoise	-	gi|296082607|emb|CBI21612.3|/0/unnamed protein product [Vitis vinifera]
VIT_217s0053g00380	turquoise	-	gi|359492520|ref|XP_002284504.2|/1.66927e-122/PREDICTED: two-component response regulator ARR9-like [Vitis vinifera]
VIT_204s0044g01040	turquoise	K10863|1|1e-18|85.5|aly:ARALYDRAFT_486946|aprataxin [EC:3.-.-.-];K12126|3|5e-09|57.0|aly:ARALYDRAFT_471048|phytochrome-interacting factor 3;K13422|5|2e-07|52.0|mtr:MTR_8g067280|transcription factor MYC2	gi|296088569|emb|CBI37560.3|/2.83285e-82/unnamed protein product [Vitis vinifera]
VIT_218s0041g02060	turquoise	K05894|1|0.0|784|vvi:100267062|12-oxophytodienoic acid reductase [EC:1.3.1.42]	gi|359493353|ref|XP_002278021.2|/0/PREDICTED: LOW QUALITY PROTEIN: 12-oxophytodienoate reductase 2-like [Vitis vinifera]
VIT_219s0015g01760	turquoise	K08905|1|2e-99|287|vvi:100244683|photosystem I subunit V	gi|359494249|ref|XP_002264233.2|/4.71961e-109/PREDICTED: photosystem I reaction center subunit V, chloroplastic [Vitis vinifera]_x0001_gi|296090036|emb|CBI39855.3| unnamed protein product [Vitis vinifera]
VIT_208s0007g04180	turquoise	-	gi|297740038|emb|CBI30220.3|/0/unnamed protein product [Vitis vinifera]
VIT_206s0004g06660	turquoise	K05857|1|0.0|712|vvi:100255373|phosphatidylinositol phospholipase C, delta [EC:3.1.4.11]	gi|297745892|emb|CBI15948.3|/0/unnamed protein product [Vitis vinifera]
VIT_218s0001g06120	turquoise	K13030|1|5e-135|401|sbi:SORBI_01g001220|cyanohydrin beta-glucosyltransferase [EC:2.4.1.85];K13228|2|4e-78|253|zma:100274317|UDP-glucosyltransferase BX9 [EC:2.4.1.202];K13068|3|3e-70|234|aly:ARALYDRAFT_479675|sinapate 1-glucosyltransferase [EC:2.4.1.120];K13493|4|2e-69|230|ath:AT5G05860|cytokinin-N-glucosyltransferase [EC:2.4.1.-]	gi|302141978|emb|CBI19181.3|/0/unnamed protein product [Vitis vinifera]
VIT_200s0434g00090	turquoise	-	gi|297739018|emb|CBI28370.3|/2.34225e-112/unnamed protein product [Vitis vinifera]
VIT_218s0001g13240	turquoise	K03671|1|4e-56|172|vvi:100250566|thioredoxin 1	gi|302142566|emb|CBI19769.3|/1.3378e-41/unnamed protein product [Vitis vinifera]
VIT_204s0008g01730	turquoise	-	gi|147821638|emb|CAN70428.1|/1.48212e-43/hypothetical protein VITISV_037530 [Vitis vinifera]
VIT_216s0050g01300	turquoise	-	gi|302143779|emb|CBI22640.3|/0/unnamed protein product [Vitis vinifera]
VIT_210s0116g00940	turquoise	K03021|1|7e-17|89.4|ota:Ot01g06000|DNA-directed RNA polymerase III subunit RPC2 [EC:2.7.7.6]	gi|225444325|ref|XP_002264502.1|/0/PREDICTED: uncharacterized membrane protein C24H6.13 isoform 1 [Vitis vinifera]_x0001_gi|302144095|emb|CBI23200.3| unnamed protein product [Vitis vinifera]
VIT_216s0100g01000	turquoise	K13232|1|0.0|750|vvi:100241891|stilbene synthase [EC:2.3.1.95]	gi|393717955|gb|AFN21514.1|/0/stilbene synthase [Vitis pseudoreticulata]
VIT_217s0000g03720	turquoise	K01955|1|2e-06|52.0|vvi:100262205|carbamoyl-phosphate synthase large subunit [EC:6.3.5.5];K13944|2|3e-06|50.1|aly:ARALYDRAFT_903598|LOB domain-containing protein 16	gi|297734202|emb|CBI15449.3|/4.60899e-162/unnamed protein product [Vitis vinifera]
VIT_206s0004g03690	turquoise	K00799|1|4e-126|369|vvi:100267329|glutathione S-transferase [EC:2.5.1.18]	gi|359479025|ref|XP_003632205.1|/0/PREDICTED: protein IN2-1 homolog B-like [Vitis vinifera]
VIT_210s0003g04090	turquoise	K08818|1|6e-17|87.4|vvi:100246062|cell division cycle 2-like [EC:2.7.11.22]	gi|147838010|emb|CAN71634.1|/0/hypothetical protein VITISV_036630 [Vitis vinifera]
VIT_212s0057g00070	turquoise	-	gi|590608363|ref|XP_007021244.1|/3.97865e-55/2-nonaprenyl-3-methyl-6-methoxy-1,4-benzoquinol hydroxylase [Theobroma cacao]_x0001_gi|508720872|gb|EOY12769.1| 2-nonaprenyl-3-methyl-6-methoxy-1,4-benzoquinol hydroxylase [Theobroma cacao]
VIT_208s0007g08170	turquoise	-	-
VIT_207s0104g01390	turquoise	K03676|1|6e-32|113|bdi:100821530|glutaredoxin 3	-
VIT_209s0002g00550	turquoise	K01206|1|4e-22|94.0|aly:ARALYDRAFT_475890|alpha-L-fucosidase [EC:3.2.1.51];K00514|5|9e-20|78.6|rcu:RCOM_1428040|zeta-carotene desaturase [EC:1.3.5.6]	gi|297742946|emb|CBI35813.3|/0/unnamed protein product [Vitis vinifera]
VIT_201s0127g00540	turquoise	-	gi|297739054|emb|CBI28543.3|/0/unnamed protein product [Vitis vinifera]
VIT_212s0028g00710	turquoise	K00457|1|0.0|870|vvi:100248785|4-hydroxyphenylpyruvate dioxygenase [EC:1.13.11.27]	gi|359474460|ref|XP_003631474.1|/0/PREDICTED: LOW QUALITY PROTEIN: 4-hydroxyphenylpyruvate dioxygenase-like [Vitis vinifera]
VIT_214s0060g00790	turquoise	K00750|1|1e-10|65.1|rcu:RCOM_0138290|glycogenin glucosyltransferase [EC:2.4.1.186]	gi|359487686|ref|XP_003633632.1|/1.81642e-111/PREDICTED: LOW QUALITY PROTEIN: glycogenin-2-like [Vitis vinifera]
VIT_219s0093g00550	turquoise	K09840|1|0.0|1191|vvi:100267016|9-cis-epoxycarotenoid dioxygenase [EC:1.13.11.51]	gi|297740879|emb|CBI31061.3|/9.91974e-40/unnamed protein product [Vitis vinifera]
VIT_203s0038g00670	turquoise	K01623|1|0.0|677|vvi:100262354|fructose-bisphosphate aldolase, class I [EC:4.1.2.13]	gi|297744727|emb|CBI37989.3|/0/unnamed protein product [Vitis vinifera]
VIT_207s0005g00820	turquoise	K09286|1|2e-36|140|pop:POPTR_828432|EREBP-like factor	gi|297743922|emb|CBI36892.3|/1.39085e-162/unnamed protein product [Vitis vinifera]
VIT_206s0009g01110	turquoise	K13754|1|0.0|944|vvi:100261580|solute carrier family 24 (sodium/potassium/calcium exchanger), member 6	gi|296084002|emb|CBI24390.3|/0/unnamed protein product [Vitis vinifera]
VIT_214s0006g02950	turquoise	K01955|1|4e-06|51.2|vvi:100262205|carbamoyl-phosphate synthase large subunit [EC:6.3.5.5]	gi|296087280|emb|CBI33654.3|/3.04509e-137/unnamed protein product [Vitis vinifera]
VIT_201s0127g00560	turquoise	-	gi|297739054|emb|CBI28543.3|/0/unnamed protein product [Vitis vinifera]
VIT_209s0070g00140	turquoise	K00924|1|3e-131|391|ath:AT1G30270|[EC:2.7.1.-];K07198|3|2e-68|229|smo:SELMODRAFT_234034|5'-AMP-activated protein kinase, catalytic alpha subunit [EC:2.7.11.11]	gi|297745097|emb|CBI38936.3|/0/unnamed protein product [Vitis vinifera]
VIT_213s0019g03350	turquoise	K01100|1|0.0|729|vvi:100260169|sedoheptulose-bisphosphatase [EC:3.1.3.37]	gi|297743442|emb|CBI36309.3|/0/unnamed protein product [Vitis vinifera]
VIT_205s0020g04420	turquoise	K13448|1|7e-93|276|vvi:100244152|calcium-binding protein CML	gi|225432844|ref|XP_002283755.1|/1.31504e-100/PREDICTED: calmodulin-like protein 11 isoform 1 [Vitis vinifera]_x0001_gi|147815960|emb|CAN70418.1| hypothetical protein VITISV_013814 [Vitis vinifera]_x0001_gi|297737131|emb|CBI26332.3| unnamed protein product [Vitis vinifera]
VIT_206s0004g00990	turquoise	-	gi|297746429|emb|CBI16485.3|/1.60244e-128/unnamed protein product [Vitis vinifera]
VIT_213s0019g03550	turquoise	K09284|1|0.0|747|vvi:100263240|AP2-like factor, euAP2 lineage	gi|297741183|emb|CBI31914.3|/0/unnamed protein product [Vitis vinifera]
VIT_213s0067g02500	turquoise	K06901|1|0.0|1156|vvi:100263955|putative MFS transporter, AGZA family, xanthine/uracil permease	gi|297736514|emb|CBI25385.3|/0/unnamed protein product [Vitis vinifera]
VIT_210s0003g00020	turquoise	-	gi|297740406|emb|CBI30588.3|/4.3465e-108/unnamed protein product [Vitis vinifera]
VIT_210s0003g05430	turquoise	-	gi|359475686|ref|XP_003631731.1|/0/PREDICTED: reticuline oxidase-like protein-like [Vitis vinifera]
VIT_209s0002g05080	turquoise	-	gi|297743318|emb|CBI36185.3|/0/unnamed protein product [Vitis vinifera]
VIT_206s0080g00090	turquoise	K13407|1|5e-140|416|vvi:100259592|cytochrome P450, family 94, subfamily A, polypeptide 1 (fatty acid omega-hydroxylase) [EC:1.14.-.-];K00517|4|6e-128|385|ath:AT3G56630|[EC:1.14.-.-]	gi|296084947|emb|CBI28356.3|/3.38334e-170/unnamed protein product [Vitis vinifera]
VIT_206s0004g04640	turquoise	-	gi|359478953|ref|XP_003632193.1|/1.63229e-07/PREDICTED: metallothionein-like protein type 2-like isoform 5 [Vitis vinifera]_x0001_gi|297746084|emb|CBI16140.3| unnamed protein product [Vitis vinifera]
VIT_207s0005g03340	turquoise	K09422|1|7e-175|494|vvi:100233135|myb proto-oncogene protein, plant	gi|297745038|emb|CBI38630.3|/1.51284e-81/unnamed protein product [Vitis vinifera]
VIT_200s0181g00010	turquoise	K08145|1|2e-39|151|vvi:100266019|MFS transporter, SP family, solute carrier family 2 (facilitated glucose transporter), member 8;K08150|2|3e-38|148|vvi:100268023|MFS transporter, SP family, solute carrier family 2 (myo-inositol transporter), member 13	gi|302144174|emb|CBI23301.3|/0/unnamed protein product [Vitis vinifera]
VIT_216s0100g00860	turquoise	K13232|1|0.0|650|vvi:100241891|stilbene synthase [EC:2.3.1.95]	gi|359490339|ref|XP_003634076.1|/0/PREDICTED: stilbene synthase 4-like [Vitis vinifera]
VIT_206s0004g05770	turquoise	K13993|1|2e-75|225|vvi:100262206|HSP20 family protein	gi|296086140|emb|CBI31581.3|/0/unnamed protein product [Vitis vinifera]
VIT_204s0008g04060	turquoise	-	gi|359476054|ref|XP_003631782.1|/5.29672e-147/PREDICTED: LOW QUALITY PROTEIN: BURP domain-containing protein 3-like [Vitis vinifera]
VIT_202s0025g04420	turquoise	K03327|1|0.0|971|vvi:100265094|multidrug resistance protein, MATE family	gi|297742599|emb|CBI34748.3|/0/unnamed protein product [Vitis vinifera]
VIT_210s0003g05450	turquoise	K02350|1|1e-22|104|vvi:100263126|DNA polymerase zeta subunit [EC:2.7.7.7]	gi|297740882|emb|CBI31064.3|/5.24156e-105/unnamed protein product [Vitis vinifera]
VIT_218s0001g03880	turquoise	K13448|1|4e-21|85.9|rcu:RCOM_0597990|calcium-binding protein CML	gi|302141874|emb|CBI19077.3|/3.14254e-119/unnamed protein product [Vitis vinifera]
VIT_212s0057g00190	turquoise	-	gi|296084964|emb|CBI28379.3|/5.94149e-78/unnamed protein product [Vitis vinifera]
VIT_201s0137g00790	turquoise	-	-
VIT_200s0385g00025	turquoise	K15086|1|1e-49|169|rcu:RCOM_0906740|(3S)-linalool synthase [EC:4.2.3.25];K14181|3|6e-30|115|vvi:100256880|valencene synthase [EC:4.2.3.73];K12929|5|1e-26|106|rcu:RCOM_1574380|casbene synthase [EC:4.2.3.8]	gi|297745679|emb|CBI40948.3|/0/unnamed protein product [Vitis vinifera]
VIT_210s0003g03820	turquoise	-	gi|297740740|emb|CBI30922.3|/9.05014e-81/unnamed protein product [Vitis vinifera]
VIT_218s0001g14440	turquoise	K03686|1|5e-11|64.3|ppp:PHYPADRAFT_108109|molecular chaperone DnaJ;K09518|3|1e-10|61.2|vcn:VOLCADRAFT_83498|DnaJ homolog subfamily B member 12	gi|302142676|emb|CBI19879.3|/1.56401e-142/unnamed protein product [Vitis vinifera]
VIT_218s0041g00370	turquoise	-	gi|296089523|emb|CBI39342.3|/8.23009e-158/unnamed protein product [Vitis vinifera]
VIT_200s0479g00020	turquoise	-	gi|359496902|ref|XP_003635365.1|/2.94304e-105/PREDICTED: transcription factor bHLH36-like, partial [Vitis vinifera]_x0001_gi|296086982|emb|CBI33238.3| unnamed protein product [Vitis vinifera]
VIT_203s0063g02360	turquoise	-	gi|359475777|ref|XP_003631756.1|/4.67387e-121/PREDICTED: LOW QUALITY PROTEIN: putative UDP-glucose flavonoid 3-O-glucosyltransferase 3-like [Vitis vinifera]
VIT_217s0000g03960	turquoise	-	gi|359491429|ref|XP_002275631.2|/0/PREDICTED: uncharacterized protein LOC100250709 [Vitis vinifera]_x0001_gi|297734184|emb|CBI15431.3| unnamed protein product [Vitis vinifera]
VIT_212s0057g00140	turquoise	-	gi|590608363|ref|XP_007021244.1|/3.97865e-55/2-nonaprenyl-3-methyl-6-methoxy-1,4-benzoquinol hydroxylase [Theobroma cacao]_x0001_gi|508720872|gb|EOY12769.1| 2-nonaprenyl-3-methyl-6-methoxy-1,4-benzoquinol hydroxylase [Theobroma cacao]
VIT_206s0004g03100	turquoise	K08472|1|0.0|566|ath:AT1G61560|mlo protein	gi|297746234|emb|CBI16290.3|/0/unnamed protein product [Vitis vinifera]
VIT_216s0100g00940	turquoise	K13232|1|0.0|733|vvi:100241891|stilbene synthase [EC:2.3.1.95]	gi|359490339|ref|XP_003634076.1|/0/PREDICTED: stilbene synthase 4-like [Vitis vinifera]
VIT_203s0063g01760	turquoise	-	-
VIT_201s0011g05390	turquoise	K01051|1|4e-15|76.6|ath:AT1G53830|pectinesterase [EC:3.1.1.11]	gi|297737661|emb|CBI26862.3|/3.90963e-117/unnamed protein product [Vitis vinifera]
VIT_218s0001g09360	turquoise	K11262|1|6e-06|52.0|aly:ARALYDRAFT_473714|acetyl-CoA carboxylase / biotin carboxylase [EC:6.4.1.2 6.3.4.14]	gi|302142222|emb|CBI19425.3|/0/unnamed protein product [Vitis vinifera]
VIT_208s0007g00130	turquoise	K03283|1|0.0|1170|vvi:100259551|heat shock 70kDa protein 1/8	gi|297740392|emb|CBI30574.3|/9.4362e-115/unnamed protein product [Vitis vinifera]
VIT_204s0044g01880	turquoise	K07088|1|2e-65|224|pop:POPTR_853491|	gi|590701604|ref|XP_007046429.1|/1.3866e-21/Auxin:hydrogen symporter, putative isoform 1 [Theobroma cacao]_x0001_gi|508698690|gb|EOX90586.1| Auxin:hydrogen symporter, putative isoform 1 [Theobroma cacao]
VIT_205s0020g01830	turquoise	-	gi|225432376|ref|XP_002276229.1|/1.55696e-68/PREDICTED: UPF0497 membrane protein 15 [Vitis vinifera]_x0001_gi|226713780|sp|A7NW79.2|CSPL7_VITVI RecName: Full=CASP-like protein VIT_05s0020g01830 [Vitis vinifera]
VIT_206s0004g06480	turquoise	K13029|1|0.0|531|sbi:SORBI_01g001180|4-hydroxyphenylacetaldehyde oxime monooxygenase [EC:1.14.13.68];K00517|2|7e-168|491|ath:AT3G26300|[EC:1.14.-.-]	gi|297745911|emb|CBI15967.3|/0/unnamed protein product [Vitis vinifera]
VIT_205s0049g00810	turquoise	-	gi|359477792|ref|XP_002281153.2|/3.24926e-62/PREDICTED: proline-rich 33 kDa extensin-related protein-like [Vitis vinifera]
VIT_204s0023g02230	turquoise	K08241|1|6e-132|384|rcu:RCOM_1595240|jasmonate O-methyltransferase [EC:2.1.1.141]	gi|359476876|ref|XP_003631901.1|/1.19668e-161/PREDICTED: LOW QUALITY PROTEIN: salicylate O-methyltransferase-like [Vitis vinifera]
VIT_212s0055g01045	turquoise	-	gi|296081537|emb|CBI20060.3|/0/unnamed protein product [Vitis vinifera]
VIT_214s0083g00110	turquoise	K10525|1|4e-110|330|pop:POPTR_873764|allene oxide cyclase [EC:5.3.99.6]	gi|298204376|emb|CBI16856.3|/0/unnamed protein product [Vitis vinifera]
VIT_218s0001g06940	turquoise	-	-
VIT_214s0066g00570	turquoise	-	gi|296087610|emb|CBI34866.3|/1.99896e-18/unnamed protein product [Vitis vinifera]
VIT_200s2849g00010	turquoise	K10775|1|0.0|615|vvi:100252889|phenylalanine ammonia-lyase [EC:4.3.1.24]	gi|297737257|emb|CBI26458.3|/2.83328e-58/unnamed protein product [Vitis vinifera]
VIT_201s0146g00480	turquoise	K13464|1|3e-98|176|vvi:100262641|jasmonate ZIM domain-containing protein	gi|225425136|ref|XP_002262750.1|/1.03893e-133/PREDICTED: protein TIFY 9 [Vitis vinifera]_x0001_gi|296088737|emb|CBI38187.3| unnamed protein product [Vitis vinifera]
VIT_204s0008g07230	turquoise	-	gi|296082173|emb|CBI21178.3|/0/unnamed protein product [Vitis vinifera]
VIT_200s0309g00050	turquoise	-	gi|359496366|ref|XP_002269095.2|/5.47188e-171/PREDICTED: expansin-like B1 [Vitis vinifera]_x0001_gi|296085710|emb|CBI29509.3| unnamed protein product [Vitis vinifera]
VIT_212s0057g00050	turquoise	-	gi|296084958|emb|CBI28373.3|/7.50228e-46/unnamed protein product [Vitis vinifera]
VIT_218s0041g00390	turquoise	-	gi|296089523|emb|CBI39342.3|/8.23009e-158/unnamed protein product [Vitis vinifera]
VIT_219s0014g03750	turquoise	-	-
VIT_202s0025g02960	turquoise	K06892|1|0.0|555|pop:POPTR_550478|;K05278|3|1e-64|214|gmx:778157|flavonol synthase [EC:1.14.11.23];K00475|4|1e-64|214|aly:ARALYDRAFT_485476|naringenin 3-dioxygenase [EC:1.14.11.9]	gi|297742473|emb|CBI34622.3|/0/unnamed protein product [Vitis vinifera]
VIT_205s0049g00790	turquoise	-	gi|359477792|ref|XP_002281153.2|/3.24926e-62/PREDICTED: proline-rich 33 kDa extensin-related protein-like [Vitis vinifera]
VIT_212s0057g00150	turquoise	-	gi|590608363|ref|XP_007021244.1|/3.97865e-55/2-nonaprenyl-3-methyl-6-methoxy-1,4-benzoquinol hydroxylase [Theobroma cacao]_x0001_gi|508720872|gb|EOY12769.1| 2-nonaprenyl-3-methyl-6-methoxy-1,4-benzoquinol hydroxylase [Theobroma cacao]
VIT_216s0013g00480	turquoise	-	gi|297745084|emb|CBI38676.3|/6.64873e-36/unnamed protein product [Vitis vinifera]
VIT_200s0386g00050	turquoise	K08235|1|3e-58|183|rcu:RCOM_0338640|xyloglucan:xyloglucosyl transferase [EC:2.4.1.207]	gi|297745703|emb|CBI41025.3|/6.00746e-47/unnamed protein product [Vitis vinifera]
VIT_200s0203g00020	turquoise	-	gi|297745647|emb|CBI40858.3|/1.86291e-41/unnamed protein product [Vitis vinifera]
VIT_213s0019g01180	turquoise	K14489|1|6e-12|72.0|vvi:100263145|arabidopsis histidine kinase 2/3/4 (cytokinin receptor) [EC:2.7.13.3]	gi|296086239|emb|CBI31680.3|/0/unnamed protein product [Vitis vinifera]
VIT_212s0057g00090	turquoise	-	gi|590608363|ref|XP_007021244.1|/3.97865e-55/2-nonaprenyl-3-methyl-6-methoxy-1,4-benzoquinol hydroxylase [Theobroma cacao]_x0001_gi|508720872|gb|EOY12769.1| 2-nonaprenyl-3-methyl-6-methoxy-1,4-benzoquinol hydroxylase [Theobroma cacao]
VIT_215s0046g03420	turquoise	-	gi|297745228|emb|CBI40308.3|/0/unnamed protein product [Vitis vinifera]
VIT_212s0057g00110	turquoise	-	gi|590608363|ref|XP_007021244.1|/3.97865e-55/2-nonaprenyl-3-methyl-6-methoxy-1,4-benzoquinol hydroxylase [Theobroma cacao]_x0001_gi|508720872|gb|EOY12769.1| 2-nonaprenyl-3-methyl-6-methoxy-1,4-benzoquinol hydroxylase [Theobroma cacao]
VIT_206s0080g01070	turquoise	-	-
VIT_201s0011g03090	turquoise	K10525|1|3e-142|408|vvi:100257779|allene oxide cyclase [EC:5.3.99.6]	gi|225423899|ref|XP_002278768.1|/8.29891e-144/PREDICTED: allene oxide cyclase 4, chloroplastic [Vitis vinifera]_x0001_gi|297737859|emb|CBI27060.3| unnamed protein product [Vitis vinifera]
VIT_216s0013g00410	turquoise	-	gi|297745084|emb|CBI38676.3|/6.64873e-36/unnamed protein product [Vitis vinifera]
VIT_218s0001g09140	turquoise	-	gi|296087355|emb|CBI33729.3|/8.195e-173/unnamed protein product [Vitis vinifera]
VIT_206s0061g00710	turquoise	K10144|1|0.0|586|vvi:100258546|RING finger and CHY zinc finger domain-containing protein 1 [EC:6.3.2.19]	gi|302143953|emb|CBI23058.3|/0/unnamed protein product [Vitis vinifera]
VIT_218s0076g00250	turquoise	K15378|1|0.0|869|vvi:100232846|solute carrier family 45, member 1/2/4	gi|68161544|gb|AAY87138.1|/0/putative sucrose transporter [Vitis vinifera]_x0001_gi|310877784|gb|ADP37123.1| sucrose transporter [Vitis vinifera]
VIT_200s0203g00050	turquoise	-	gi|590608363|ref|XP_007021244.1|/3.97865e-55/2-nonaprenyl-3-methyl-6-methoxy-1,4-benzoquinol hydroxylase [Theobroma cacao]_x0001_gi|508720872|gb|EOY12769.1| 2-nonaprenyl-3-methyl-6-methoxy-1,4-benzoquinol hydroxylase [Theobroma cacao]
VIT_212s0057g00170	turquoise	-	gi|590608363|ref|XP_007021244.1|/3.97865e-55/2-nonaprenyl-3-methyl-6-methoxy-1,4-benzoquinol hydroxylase [Theobroma cacao]_x0001_gi|508720872|gb|EOY12769.1| 2-nonaprenyl-3-methyl-6-methoxy-1,4-benzoquinol hydroxylase [Theobroma cacao]
VIT_212s0057g00120	turquoise	-	gi|590608363|ref|XP_007021244.1|/3.97865e-55/2-nonaprenyl-3-methyl-6-methoxy-1,4-benzoquinol hydroxylase [Theobroma cacao]_x0001_gi|508720872|gb|EOY12769.1| 2-nonaprenyl-3-methyl-6-methoxy-1,4-benzoquinol hydroxylase [Theobroma cacao]
VIT_207s0005g01950	turquoise	K09422|1|0.0|576|vvi:100260647|myb proto-oncogene protein, plant	gi|297744022|emb|CBI36992.3|/0/unnamed protein product [Vitis vinifera]
VIT_211s0016g00690	turquoise	-	gi|225444657|ref|XP_002276822.1|/1.57065e-160/PREDICTED: uncharacterized protein LOC100264520 [Vitis vinifera]_x0001_gi|297738529|emb|CBI27774.3| unnamed protein product [Vitis vinifera]
VIT_200s2188g00010	turquoise	K14445|1|0.0|800|vvi:100255398|solute carrier family 13 (sodium-dependent dicarboxylate transporter), member 2/3/5	gi|296084800|emb|CBI25939.3|/0/unnamed protein product [Vitis vinifera]
VIT_211s0118g00570	turquoise	-	gi|296084553|emb|CBI25574.3|/1.81494e-148/unnamed protein product [Vitis vinifera]
VIT_218s0001g06090	turquoise	K13030|1|4e-136|404|sbi:SORBI_01g001220|cyanohydrin beta-glucosyltransferase [EC:2.4.1.85];K13228|2|3e-78|254|zma:100274317|UDP-glucosyltransferase BX9 [EC:2.4.1.202];K13493|3|6e-70|232|ath:AT5G05870|cytokinin-N-glucosyltransferase [EC:2.4.1.-];K13691|4|1e-69|231|rcu:RCOM_0101360|pathogen-inducible salicylic acid glucosyltransferase [EC:2.4.1.-]	gi|302141978|emb|CBI19181.3|/0/unnamed protein product [Vitis vinifera]
VIT_212s0057g00180	turquoise	-	gi|590608363|ref|XP_007021244.1|/3.97865e-55/2-nonaprenyl-3-methyl-6-methoxy-1,4-benzoquinol hydroxylase [Theobroma cacao]_x0001_gi|508720872|gb|EOY12769.1| 2-nonaprenyl-3-methyl-6-methoxy-1,4-benzoquinol hydroxylase [Theobroma cacao]
VIT_218s0072g00260	turquoise	K09286|1|4e-12|67.8|ath:AT1G43160|EREBP-like factor	gi|297739642|emb|CBI29824.3|/0/unnamed protein product [Vitis vinifera]
VIT_208s0007g01560	turquoise	-	gi|225440562|ref|XP_002276542.1|/2.72433e-114/PREDICTED: uncharacterized protein LOC100246012 [Vitis vinifera]_x0001_gi|297740272|emb|CBI30454.3| unnamed protein product [Vitis vinifera]
VIT_216s0050g01310	turquoise	-	gi|302143779|emb|CBI22640.3|/0/unnamed protein product [Vitis vinifera]
VIT_200s0309g00090	turquoise	-	gi|359496366|ref|XP_002269095.2|/5.47188e-171/PREDICTED: expansin-like B1 [Vitis vinifera]_x0001_gi|296085710|emb|CBI29509.3| unnamed protein product [Vitis vinifera]
VIT_212s0057g00080	turquoise	-	gi|590608363|ref|XP_007021244.1|/3.97865e-55/2-nonaprenyl-3-methyl-6-methoxy-1,4-benzoquinol hydroxylase [Theobroma cacao]_x0001_gi|508720872|gb|EOY12769.1| 2-nonaprenyl-3-methyl-6-methoxy-1,4-benzoquinol hydroxylase [Theobroma cacao]
VIT_200s0187g00130	turquoise	K14445|1|0.0|973|vvi:100255398|solute carrier family 13 (sodium-dependent dicarboxylate transporter), member 2/3/5	gi|296084800|emb|CBI25939.3|/0/unnamed protein product [Vitis vinifera]
VIT_203s0038g02110	turquoise	K03686|1|1e-13|69.7|zma:100191825|molecular chaperone DnaJ;K09527|4|6e-12|64.7|cre:CHLREDRAFT_146571|DnaJ homolog subfamily C member 7	gi|297744638|emb|CBI37900.3|/3.15389e-95/unnamed protein product [Vitis vinifera]
VIT_208s0007g01930	turquoise	K13065|1|3e-26|113|sbi:SORBI_06g021640|shikimate O-hydroxycinnamoyltransferase [EC:2.3.1.133]	gi|297740239|emb|CBI30421.3|/0/unnamed protein product [Vitis vinifera]
VIT_201s0137g00210	turquoise	K02723|1|6e-113|324|vvi:100252545|photosystem II PsbY protein	gi|296081406|emb|CBI16839.3|/0/unnamed protein product [Vitis vinifera]
VIT_213s0084g00130	turquoise	K14493|1|8e-49|169|ppp:PHYPADRAFT_118478|gibberellin receptor GID1 [EC:3.-.-.-]	gi|296087809|emb|CBI35065.3|/0/unnamed protein product [Vitis vinifera]
VIT_207s0031g01980	turquoise	K09286|1|5e-18|84.0|ath:AT1G43160|EREBP-like factor	gi|225438481|ref|XP_002278226.1|/0/PREDICTED: ethylene-responsive transcription factor ABR1 [Vitis vinifera]_x0001_gi|296082543|emb|CBI21548.3| unnamed protein product [Vitis vinifera]
VIT_203s0091g00160	turquoise	-	gi|225429295|ref|XP_002269470.1|/5.85561e-169/PREDICTED: uncharacterized protein LOC100254416 [Vitis vinifera]_x0001_gi|296083112|emb|CBI22516.3| unnamed protein product [Vitis vinifera]
VIT_208s0007g01940	turquoise	K06119|1|0.0|844|vvi:100259616|sulfoquinovosyltransferase [EC:2.4.1.-]	gi|359481678|ref|XP_002278868.2|/0/PREDICTED: GDP-mannose-dependent alpha-mannosyltransferase [Vitis vinifera]
VIT_212s0057g00100	turquoise	-	gi|590608363|ref|XP_007021244.1|/3.97865e-55/2-nonaprenyl-3-methyl-6-methoxy-1,4-benzoquinol hydroxylase [Theobroma cacao]_x0001_gi|508720872|gb|EOY12769.1| 2-nonaprenyl-3-methyl-6-methoxy-1,4-benzoquinol hydroxylase [Theobroma cacao]
VIT_201s0011g03070	turquoise	K09287|1|0.0|654|vvi:100262843|RAV-like factor	gi|297742476|emb|CBI34625.3|/0/unnamed protein product [Vitis vinifera]
VIT_210s0003g02890	turquoise	K08912|1|0.0|536|vvi:100252004|light-harvesting complex II chlorophyll a/b binding protein 1	gi|297740653|emb|CBI30835.3|/1.17657e-100/unnamed protein product [Vitis vinifera]
VIT_217s0000g08370	turquoise	-	gi|297733785|emb|CBI15032.3|/0/unnamed protein product [Vitis vinifera]
VIT_204s0008g07140	turquoise	K00924|1|2e-24|107|ath:AT5G22850|[EC:2.7.1.-];K08245|3|6e-08|56.6|mtr:MTR_7g111530|phytepsin [EC:3.4.23.40]	gi|296082173|emb|CBI21178.3|/0/unnamed protein product [Vitis vinifera]
VIT_212s0057g00060	turquoise	-	gi|590608363|ref|XP_007021244.1|/3.97865e-55/2-nonaprenyl-3-methyl-6-methoxy-1,4-benzoquinol hydroxylase [Theobroma cacao]_x0001_gi|508720872|gb|EOY12769.1| 2-nonaprenyl-3-methyl-6-methoxy-1,4-benzoquinol hydroxylase [Theobroma cacao]
VIT_200s2439g00010	turquoise	-	gi|296082845|emb|CBI22146.3|/0/unnamed protein product [Vitis vinifera]
VIT_208s0007g03260	turquoise	-	-
VIT_202s0012g00400	turquoise	K05278|1|6e-60|197|gmx:100816829|flavonol synthase [EC:1.14.11.23]	gi|359474498|ref|XP_002279422.2|/0/PREDICTED: S-norcoclaurine synthase 1-like [Vitis vinifera]_x0001_gi|297742176|emb|CBI33963.3| unnamed protein product [Vitis vinifera]
VIT_213s0158g00090	turquoise	-	-
VIT_207s0031g01275	turquoise	-	gi|225438613|ref|XP_002280917.1|/0/PREDICTED: uncharacterized protein LOC100266317 [Vitis vinifera]_x0001_gi|296082473|emb|CBI21478.3| unnamed protein product [Vitis vinifera]
VIT_218s0001g08160	turquoise	-	gi|302142118|emb|CBI19321.3|/1.9801e-51/unnamed protein product [Vitis vinifera]
VIT_218s0001g10620	turquoise	K13448|1|1e-06|47.8|osa:4325762|calcium-binding protein CML	-
VIT_204s0008g05640	turquoise	-	-
VIT_200s1455g00010	turquoise	-	gi|359496366|ref|XP_002269095.2|/5.47188e-171/PREDICTED: expansin-like B1 [Vitis vinifera]_x0001_gi|296085710|emb|CBI29509.3| unnamed protein product [Vitis vinifera]
VIT_206s0004g02010	yellow	-	gi|297746335|emb|CBI16391.3|/5.61284e-36/unnamed protein product [Vitis vinifera]
VIT_206s0004g01990	yellow	-	gi|297746336|emb|CBI16392.3|/2.06898e-66/unnamed protein product [Vitis vinifera]
VIT_218s0001g06150	yellow	-	gi|302141980|emb|CBI19183.3|/1.24575e-145/unnamed protein product [Vitis vinifera]
VIT_200s0204g00170	yellow	-	gi|297745675|emb|CBI40929.3|/4.81607e-154/unnamed protein product [Vitis vinifera]
VIT_205s0077g01970	yellow	K05283|1|1e-15|80.9|aly:ARALYDRAFT_354960|phosphatidylinositol glycan, class W [EC:2.3.-.-];K11982|2|3e-10|62.8|sbi:SORBI_03g011120|E3 ubiquitin-protein ligase RNF115/126 [EC:6.3.2.19];K15692|3|4e-10|63.2|sbi:SORBI_06g034040|E3 ubiquitin-protein ligase RNF13 [EC:6.3.2.19]	gi|296083332|emb|CBI22968.3|/1.21668e-56/unnamed protein product [Vitis vinifera]
VIT_203s0063g01380	yellow	-	gi|225428657|ref|XP_002284884.1|/1.42168e-140/PREDICTED: uncharacterized protein LOC100267586 [Vitis vinifera]_x0001_gi|297741365|emb|CBI32496.3| unnamed protein product [Vitis vinifera]
VIT_200s1682g00010	yellow	K00276|1|5e-20|88.6|cme:CMT003C|primary-amine oxidase [EC:1.4.3.21]	gi|296084787|emb|CBI25930.3|/3.52115e-84/unnamed protein product [Vitis vinifera]
VIT_219s0014g02390	yellow	-	gi|474401889|gb|EMS66149.1|/0/Heat shock protein 83 [Triticum urartu]
VIT_219s0090g00600	yellow	-	-
VIT_211s0052g01300	yellow	K08235|1|0.0|528|vvi:100252949|xyloglucan:xyloglucosyl transferase [EC:2.4.1.207];K14504|2|0.0|518|vvi:100256520|xyloglucan:xyloglucosyl transferase TCH4 [EC:2.4.1.207]	gi|359485091|ref|XP_003633213.1|/0/PREDICTED: probable xyloglucan endotransglucosylase/hydrolase protein 23-like [Vitis vinifera]
VIT_214s0066g02350	yellow	K13648|1|9e-22|98.6|aly:ARALYDRAFT_312807|alpha-1,4-galacturonosyltransferase [EC:2.4.1.43]	gi|296087761|emb|CBI35017.3|/1.26419e-107/unnamed protein product [Vitis vinifera]
VIT_200s0480g00040	yellow	K00422|1|1e-62|211|vvi:100256583|polyphenol oxidase [EC:1.10.3.1]	-
VIT_212s0134g00170	yellow	-	-
VIT_211s0016g01810	yellow	K14861|1|2e-19|92.4|gmx:100777901|nucleolar pre-ribosomal-associated protein 1	-
VIT_213s0156g00150	yellow	-	-
VIT_212s0134g00240	yellow	K02183|1|1e-09|55.8|ppp:PHYPADRAFT_180168|calmodulin	gi|296081238|emb|CBI17982.3|/2.21791e-163/unnamed protein product [Vitis vinifera]
VIT_203s0063g00460	yellow	K09286|1|2e-18|83.2|ath:AT1G43160|EREBP-like factor	gi|297741284|emb|CBI32415.3|/3.61502e-179/unnamed protein product [Vitis vinifera]
VIT_213s0067g00660	yellow	K09588|1|8e-162|418|vvi:100258692|cytochrome P450, family 90, subfamily A, polypeptide 1 [EC:1.14.-.-]	gi|359486414|ref|XP_002270553.2|/0/PREDICTED: cytochrome P450 90A1-like [Vitis vinifera]
VIT_211s0052g01190	yellow	K14504|1|0.0|535|vvi:100256520|xyloglucan:xyloglucosyl transferase TCH4 [EC:2.4.1.207];K08235|2|0.0|510|vvi:100252949|xyloglucan:xyloglucosyl transferase [EC:2.4.1.207]	gi|359485091|ref|XP_003633213.1|/0/PREDICTED: probable xyloglucan endotransglucosylase/hydrolase protein 23-like [Vitis vinifera]
VIT_211s0052g01180	yellow	K08235|1|0.0|546|vvi:100246166|xyloglucan:xyloglucosyl transferase [EC:2.4.1.207];K14504|2|0.0|521|vvi:100256520|xyloglucan:xyloglucosyl transferase TCH4 [EC:2.4.1.207]	gi|359485091|ref|XP_003633213.1|/0/PREDICTED: probable xyloglucan endotransglucosylase/hydrolase protein 23-like [Vitis vinifera]
VIT_210s0003g03810	yellow	-	gi|225443892|ref|XP_002277952.1|/1.49349e-73/PREDICTED: protein TIFY 5A-like [Vitis vinifera]
VIT_202s0025g04460	yellow	K09286|1|4e-55|178|ath:AT4G25470|EREBP-like factor	gi|297742601|emb|CBI34750.3|/4.04053e-143/unnamed protein product [Vitis vinifera]
VIT_218s0001g06170	yellow	-	gi|302141982|emb|CBI19185.3|/0/unnamed protein product [Vitis vinifera]
VIT_206s0080g01090	yellow	K12581|1|9e-107|313|vvi:100255985|CCR4-NOT transcription complex subunit 7/8	gi|147839203|emb|CAN76920.1|/2.07529e-76/hypothetical protein VITISV_015622 [Vitis vinifera]
VIT_207s0005g01140	yellow	-	-
VIT_219s0138g00090	yellow	K09286|1|8e-47|152|ath:AT4G25480|EREBP-like factor	gi|297742601|emb|CBI34750.3|/4.04053e-143/unnamed protein product [Vitis vinifera]
VIT_207s0005g01150	yellow	K01937|1|0.0|694|vvi:100248684|CTP synthase [EC:6.3.4.2]	gi|225437503|ref|XP_002269885.1|/0/PREDICTED: CTP synthase [Vitis vinifera]_x0001_gi|297743951|emb|CBI36921.3| unnamed protein product [Vitis vinifera]
VIT_218s0001g06020	yellow	-	gi|302141982|emb|CBI19185.3|/0/unnamed protein product [Vitis vinifera]
VIT_205s0077g01470	yellow	-	gi|225431865|ref|XP_002275330.1|/0/PREDICTED: COBRA-like protein 7 [Vitis vinifera]_x0001_gi|296083290|emb|CBI22926.3| unnamed protein product [Vitis vinifera]
VIT_201s0011g05110	yellow	-	gi|225424266|ref|XP_002284527.1|/3.90956e-107/PREDICTED: MLP-like protein 28 [Vitis vinifera]_x0001_gi|147789187|emb|CAN75773.1| hypothetical protein VITISV_033952 [Vitis vinifera]_x0001_gi|297737684|emb|CBI26885.3| unnamed protein product [Vitis vinifera]
VIT_211s0052g01320	yellow	K08235|1|0.0|540|vvi:100252949|xyloglucan:xyloglucosyl transferase [EC:2.4.1.207];K14504|2|0.0|519|vvi:100256520|xyloglucan:xyloglucosyl transferase TCH4 [EC:2.4.1.207]	gi|359485091|ref|XP_003633213.1|/0/PREDICTED: probable xyloglucan endotransglucosylase/hydrolase protein 23-like [Vitis vinifera]
VIT_211s0052g01260	yellow	K08235|1|0.0|517|vvi:100252949|xyloglucan:xyloglucosyl transferase [EC:2.4.1.207];K14504|2|0.0|509|vvi:100256520|xyloglucan:xyloglucosyl transferase TCH4 [EC:2.4.1.207]	gi|359485086|ref|XP_003633212.1|/1.28283e-180/PREDICTED: LOW QUALITY PROTEIN: xyloglucan endotransglucosylase/hydrolase protein 22-like [Vitis vinifera]
VIT_204s0023g02290	yellow	K08241|1|1e-93|257|vvi:100260930|jasmonate O-methyltransferase [EC:2.1.1.141]	gi|359476876|ref|XP_003631901.1|/1.19668e-161/PREDICTED: LOW QUALITY PROTEIN: salicylate O-methyltransferase-like [Vitis vinifera]
VIT_216s0100g00380	yellow	K09286|1|1e-52|174|ath:AT4G25480|EREBP-like factor	gi|297741116|emb|CBI31847.3|/1.32639e-114/unnamed protein product [Vitis vinifera]
VIT_201s0011g05140	yellow	-	gi|225424266|ref|XP_002284527.1|/3.90956e-107/PREDICTED: MLP-like protein 28 [Vitis vinifera]_x0001_gi|147789187|emb|CAN75773.1| hypothetical protein VITISV_033952 [Vitis vinifera]_x0001_gi|297737684|emb|CBI26885.3| unnamed protein product [Vitis vinifera]
VIT_200s0276g00010	yellow	-	gi|297742875|emb|CBI35640.3|/7.16178e-43/unnamed protein product [Vitis vinifera]
VIT_204s0023g01110	yellow	-	gi|359476730|ref|XP_002274448.2|/0/PREDICTED: uncharacterized membrane protein YOL092W-like [Vitis vinifera]_x0001_gi|297735218|emb|CBI17580.3| unnamed protein product [Vitis vinifera]
VIT_218s0001g06180	yellow	-	gi|302141983|emb|CBI19186.3|/0/unnamed protein product [Vitis vinifera]
VIT_204s0023g03550	yellow	-	gi|225431116|ref|XP_002265805.1|/0/PREDICTED: thaumatin-like protein 1 [Vitis vinifera]_x0001_gi|297735004|emb|CBI17366.3| unnamed protein product [Vitis vinifera]
VIT_205s0029g00420	yellow	K08679|1|0.0|896|vvi:100241904|UDP-glucuronate 4-epimerase [EC:5.1.3.6]	gi|147854365|emb|CAN83418.1|/6.24284e-98/hypothetical protein VITISV_041351 [Vitis vinifera]
VIT_202s0025g04920	yellow	K15285|1|3e-19|91.3|cme:CMS488C|solute carrier family 35, member E3;K15283|2|2e-18|89.4|cme:CMN328C|solute carrier family 35, member E1	gi|297742645|emb|CBI34794.3|/2.39379e-157/unnamed protein product [Vitis vinifera]
VIT_203s0063g01290	yellow	K06892|1|3e-132|385|ath:AT3G19010|;K04124|4|3e-48|170|pop:POPTR_548646|gibberellin 3-beta-dioxygenase [EC:1.14.11.15]	gi|359475396|ref|XP_003631676.1|/7.59588e-94/PREDICTED: LOW QUALITY PROTEIN: gibberellin 20 oxidase 2-like [Vitis vinifera]
VIT_202s0087g00400	yellow	-	gi|296085487|emb|CBI29219.3|/0/unnamed protein product [Vitis vinifera]
VIT_208s0105g00190	yellow	K09561|1|6e-06|45.4|osa:4337553|STIP1 homology and U-box containing protein 1 [EC:6.3.2.19]	gi|296083146|emb|CBI22782.3|/0/unnamed protein product [Vitis vinifera]
VIT_215s0046g01680	yellow	K13076|1|0.0|928|vvi:100265385|delta8-fatty-acid desaturase [EC:1.14.19.4]	gi|297745371|emb|CBI40451.3|/0/unnamed protein product [Vitis vinifera]
VIT_211s0016g03210	yellow	K00029|1|0.0|1120|vvi:100233140|malate dehydrogenase (oxaloacetate-decarboxylating)(NADP+) [EC:1.1.1.40]	gi|297738764|emb|CBI28009.3|/0/unnamed protein product [Vitis vinifera]
VIT_200s0225g00230	yellow	K14548|1|8e-74|258|rcu:RCOM_0962120|U3 small nucleolar RNA-associated protein 4	gi|225470601|ref|XP_002274547.1|/0/PREDICTED: tryptophan aminotransferase 1 [Vitis vinifera]_x0001_gi|296083423|emb|CBI23376.3| unnamed protein product [Vitis vinifera]
VIT_207s0005g01320	yellow	-	gi|297743966|emb|CBI36936.3|/5.47852e-63/unnamed protein product [Vitis vinifera]
VIT_206s0080g00450	yellow	K13448|1|1e-128|373|vvi:100251852|calcium-binding protein CML	gi|225464942|ref|XP_002275521.1|/1.05584e-127/PREDICTED: probable calcium-binding protein CML48 [Vitis vinifera]
VIT_211s0052g01270	yellow	K08235|1|0.0|564|vvi:100246166|xyloglucan:xyloglucosyl transferase [EC:2.4.1.207];K14504|3|8e-178|499|vvi:100256520|xyloglucan:xyloglucosyl transferase TCH4 [EC:2.4.1.207]	gi|359485091|ref|XP_003633213.1|/0/PREDICTED: probable xyloglucan endotransglucosylase/hydrolase protein 23-like [Vitis vinifera]
VIT_205s0102g00450	yellow	K13448|1|6e-129|369|vvi:100254364|calcium-binding protein CML	gi|297743785|emb|CBI36668.3|/2.14825e-99/unnamed protein product [Vitis vinifera]
VIT_205s0049g00840	yellow	-	gi|359477792|ref|XP_002281153.2|/3.24926e-62/PREDICTED: proline-rich 33 kDa extensin-related protein-like [Vitis vinifera]
VIT_204s0008g01210	yellow	K13076|1|0.0|914|vvi:100259521|delta8-fatty-acid desaturase [EC:1.14.19.4]	gi|298205148|emb|CBI17207.3|/5.57177e-153/unnamed protein product [Vitis vinifera]
VIT_211s0016g04190	yellow	K13420|1|3e-31|134|aly:ARALYDRAFT_356368|LRR receptor-like serine/threonine-protein kinase FLS2 [EC:2.7.11.1]	gi|359484368|ref|XP_002281292.2|/1.22869e-41/PREDICTED: uncharacterized protein LOC100259389 [Vitis vinifera]
VIT_205s0049g00770	yellow	K14692|1|4e-07|54.3|smo:SELMODRAFT_453384|solute carrier family 30 (zinc transporter), member 5;K03295|3|4e-06|50.8|ath:AT2G04620|cation efflux system protein, CDF family	gi|359477792|ref|XP_002281153.2|/3.24926e-62/PREDICTED: proline-rich 33 kDa extensin-related protein-like [Vitis vinifera]
VIT_208s0058g01230	yellow	-	gi|297735548|emb|CBI18042.3|/5.19674e-88/unnamed protein product [Vitis vinifera]
VIT_202s0025g04880	yellow	K00517|1|1e-117|355|osa:4348172|[EC:1.14.-.-];K16084|3|4e-104|321|osa:4329723|cytochrome P450, family 76, subfamily M, polypeptide 7 (ent-cassa-12,15-diene 11-hydroxylase) [EC:1.14.13.145];K05280|4|9e-102|316|osa:4348304|flavonoid 3'-monooxygenase [EC:1.14.13.21]	gi|359474277|ref|XP_003631428.1|/0/PREDICTED: LOW QUALITY PROTEIN: 7-ethoxycoumarin O-deethylase-like [Vitis vinifera]
VIT_208s0007g08000	yellow	-	-
VIT_205s0049g01450	yellow	-	gi|296083692|emb|CBI23681.3|/6.97974e-19/unnamed protein product [Vitis vinifera]
VIT_209s0018g00240	yellow	K01246|1|1e-41|158|vvi:100267363|DNA-3-methyladenine glycosylase I [EC:3.2.2.20]	gi|298204668|emb|CBI25166.3|/1.04765e-177/unnamed protein product [Vitis vinifera]
VIT_203s0038g03430	yellow	-	gi|225428199|ref|XP_002281851.1|/0/PREDICTED: expansin-like A2 [Vitis vinifera]_x0001_gi|297744518|emb|CBI37780.3| unnamed protein product [Vitis vinifera]
VIT_216s0050g01250	yellow	-	gi|359490603|ref|XP_003634120.1|/9.8674e-46/PREDICTED: uncharacterized protein LOC100854849 [Vitis vinifera]
VIT_211s0052g01280	yellow	K08235|1|0.0|531|vvi:100252949|xyloglucan:xyloglucosyl transferase [EC:2.4.1.207];K14504|2|0.0|519|vvi:100256520|xyloglucan:xyloglucosyl transferase TCH4 [EC:2.4.1.207]	gi|359485091|ref|XP_003633213.1|/0/PREDICTED: probable xyloglucan endotransglucosylase/hydrolase protein 23-like [Vitis vinifera]
VIT_202s0025g00420	yellow	K13426|1|0.0|551|vvi:100251862|WRKY transcription factor 29;K13425|4|3e-53|184|vvi:100256849|WRKY transcription factor 22	gi|225426142|ref|XP_002278221.1|/0/PREDICTED: WRKY transcription factor 22-like [Vitis vinifera]
VIT_211s0016g04080	yellow	K03627|1|3e-98|282|vvi:100249249|putative transcription factor	-
VIT_205s0124g00080	yellow	-	gi|297745162|emb|CBI39154.3|/2.44193e-50/unnamed protein product [Vitis vinifera]
VIT_206s0004g05430	yellow	K08081|1|3e-164|467|vvi:100267258|tropine dehydrogenase [EC:1.1.1.206]	gi|359478910|ref|XP_003632186.1|/9.89505e-168/PREDICTED: tropinone reductase homolog At1g07440-like [Vitis vinifera]_x0001_gi|297746015|emb|CBI16071.3| unnamed protein product [Vitis vinifera]
VIT_204s0008g05010	yellow	-	gi|359485762|ref|XP_003633330.1|/0/PREDICTED: mitochondrial import inner membrane translocase subunit TIM50-like [Vitis vinifera]_x0001_gi|296085020|emb|CBI28435.3| unnamed protein product [Vitis vinifera]
VIT_217s0000g00830	yellow	K15382|1|2e-141|372|vvi:100267921|solute carrier family 50 (sugar transporter)	gi|225456416|ref|XP_002284244.1|/0/PREDICTED: bidirectional sugar transporter SWEET10 [Vitis vinifera]_x0001_gi|297734467|emb|CBI15714.3| unnamed protein product [Vitis vinifera]
VIT_214s0068g01500	yellow	-	gi|296082305|emb|CBI21310.3|/0/unnamed protein product [Vitis vinifera]
VIT_208s0007g05000	yellow	K00789|1|0.0|760|vvi:100245243|S-adenosylmethionine synthetase [EC:2.5.1.6]	gi|359482259|ref|XP_002266281.2|/6.1077e-89/PREDICTED: thioredoxin-like 3-3-like [Vitis vinifera]_x0001_gi|297739963|emb|CBI30145.3| unnamed protein product [Vitis vinifera]
VIT_213s0064g01260	yellow	K13420|1|4e-49|181|osa:4337016|LRR receptor-like serine/threonine-protein kinase FLS2 [EC:2.7.11.1]	gi|297736222|emb|CBI24860.3|/4.95129e-50/unnamed protein product [Vitis vinifera]
VIT_206s0004g02560	yellow	-	gi|526117545|ref|NP_001268052.1|/2.62901e-86/ripening-related protein grip22 precursor [Vitis vinifera]_x0001_gi|75184387|sp|Q9M4H4.1|GRI22_VITVI RecName: Full=Ripening-related protein grip22; Flags: Precursor_x0001_gi|7406671|emb|CAB85629.1| putative ripening-related protein [Vitis vinifera]
VIT_207s0095g00185	yellow	-	gi|296081052|emb|CBI18333.3|/6.15839e-67/unnamed protein product [Vitis vinifera]
VIT_214s0060g01870	yellow	-	gi|296089725|emb|CBI39544.3|/7.67162e-166/unnamed protein product [Vitis vinifera]
VIT_211s0016g05840	yellow	-	gi|312837049|dbj|BAJ34930.1|/6.23546e-31/hypothetical protein [Vitis hybrid cultivar]
VIT_205s0049g00550	yellow	-	-
VIT_214s0083g01195	yellow	K04733|1|0.0|747|ath:AT5G38990|interleukin-1 receptor-associated kinase 4 [EC:2.7.11.1];K00924|4|3e-68|234|ath:AT3G55450|[EC:2.7.1.-]	gi|296082187|emb|CBI21192.3|/0/unnamed protein product [Vitis vinifera]
VIT_210s0116g00570	yellow	K12669|1|3e-52|174|aly:ARALYDRAFT_334448|oligosaccharyltransferase complex subunit gamma	-
VIT_205s0049g00800	yellow	-	gi|359477792|ref|XP_002281153.2|/3.24926e-62/PREDICTED: proline-rich 33 kDa extensin-related protein-like [Vitis vinifera]
VIT_208s0007g04990	yellow	K00789|1|0.0|760|vvi:100245243|S-adenosylmethionine synthetase [EC:2.5.1.6]	gi|359482259|ref|XP_002266281.2|/6.1077e-89/PREDICTED: thioredoxin-like 3-3-like [Vitis vinifera]_x0001_gi|297739963|emb|CBI30145.3| unnamed protein product [Vitis vinifera]
VIT_213s0019g01130	yellow	-	gi|359486808|ref|XP_003633476.1|/0/PREDICTED: uncharacterized protein LOC100854071 [Vitis vinifera]
VIT_207s0031g00350	yellow	K00588|1|5e-180|502|vvi:100243978|caffeoyl-CoA O-methyltransferase [EC:2.1.1.104]	gi|296087146|emb|CBI33520.3|/3.1939e-99/unnamed protein product [Vitis vinifera]
VIT_206s0009g03010	yellow	K13083|1|0.0|684|vvi:100248071|cytochrome P450, family 75, subfamily A (flavonoid 3',5'-hydroxylase) [EC:1.14.13.88]	-
VIT_200s0279g00100	yellow	-	gi|359494884|ref|XP_003634862.1|/2.96353e-32/PREDICTED: uncharacterized protein LOC100852478 [Vitis vinifera]
VIT_206s0004g02620	yellow	K10775|1|0.0|1420|vvi:100241575|phenylalanine ammonia-lyase [EC:4.3.1.24]	gi|297746280|emb|CBI16336.3|/0/unnamed protein product [Vitis vinifera]
VIT_218s0001g15220	yellow	-	gi|302142741|emb|CBI19944.3|/0/unnamed protein product [Vitis vinifera]
VIT_216s0013g02160	yellow	-	gi|297744974|emb|CBI38566.3|/7.32818e-62/unnamed protein product [Vitis vinifera]
VIT_218s0122g00180	yellow	K13448|1|2e-87|258|vvi:100247858|calcium-binding protein CML	gi|297745636|emb|CBI40801.3|/5.59829e-113/unnamed protein product [Vitis vinifera]
VIT_203s0097g00460	yellow	K00517|1|1e-119|367|osa:4348172|[EC:1.14.-.-];K16084|2|7e-112|347|osa:4329723|cytochrome P450, family 76, subfamily M, polypeptide 7 (ent-cassa-12,15-diene 11-hydroxylase) [EC:1.14.13.145];K05280|4|9e-108|337|sbi:SORBI_04g024710|flavonoid 3'-monooxygenase [EC:1.14.13.21]	gi|297742000|emb|CBI33787.3|/0/unnamed protein product [Vitis vinifera]
VIT_206s0009g03000	yellow	K13083|1|4e-53|176|vvi:100852531|cytochrome P450, family 75, subfamily A (flavonoid 3',5'-hydroxylase) [EC:1.14.13.88]	-
VIT_219s0090g00120	yellow	K10704|1|0.0|595|vvi:100257229|ubiquitin-conjugating enzyme E2 variant	-
VIT_214s0030g02310	yellow	K14484|1|1e-49|169|aly:ARALYDRAFT_887587|auxin-responsive protein IAA	gi|225451360|ref|XP_002279955.1|/3.89743e-125/PREDICTED: auxin-induced protein 22D [Vitis vinifera]_x0001_gi|298204847|emb|CBI34154.3| unnamed protein product [Vitis vinifera]
VIT_208s0032g00240	yellow	K13267|1|1e-167|489|gmx:100814284|cytochrome P450, family 71, subfamily D, polypeptide 9 (flavonoid 6-hydroxylase) [EC:1.14.13.-];K16085|2|3e-129|392|osa:4335091|cytochrome P450, family 99, subfamily A, polypeptide 3 (9beta-pimara-7,15-diene oxidase) [EC:1.14.13.144];K00517|3|7e-115|354|ath:AT3G26310|[EC:1.14.-.-];K16083|4|3e-114|352|osa:4329725|cytochrome P450, family 71, subfamily Z, polypeptid…	gi|225439266|ref|XP_002264478.1|/0/PREDICTED: cytochrome P450 71D10-like [Vitis vinifera]
VIT_201s0010g03510	yellow	K00588|1|1e-165|464|vvi:100250567|caffeoyl-CoA O-methyltransferase [EC:2.1.1.104];K13067|5|1e-89|271|ath:AT1G67990|putative caffeoyl-CoA 3-O-methyltransferase [EC:2.1.1.-]	gi|297738443|emb|CBI27644.3|/1.42486e-166/unnamed protein product [Vitis vinifera]
